# Supplementary material for: 2-(4-Chloro­phen­yl)-N-(1,3-thia­zol-2-yl)acetamide
Source: Acta Crystallogr Sect E Struct Rep Online. 2012 Aug 11;68(Pt 9):o2679. doi: 10.1107/S1600536812034629 (PMC3435701; doi:10.1107/S1600536812034629)
Supplement: Supplementary file 1 [file e-68-o2679-sup1.cif]

##############################################################################
#                                                                            #
# This CIF contains the data in a paper accepted for publication in          #
# Acta Crystallographica Section E. It conforms to the requirements of       #
# Notes for Authors for Acta Crystallographica Section E, and has been       #
# peer reviewed under the auspices of the IUCr Commission on Journals.       #
#                                                                            #
# Full details of the Crystallographic Information File format               #
# are given in the paper "The Crystallographic Information File (CIF):       #
# a New Standard Archive File for Crystallography" by S. R. Hall, F. H.      #
# Allen and I. D. Brown [Acta Cryst. (1991), A47, 655-685].                  #
#                                                                            #
# The current version of the core CIF dictionary is obtainable from          #
# ftp://ftp.iucr.org/pub/cif_core.dic.                                       #
#                                                                            #
# Software is freely available for graphical display of the structure(s)     #
# in this CIF. For information consult the CIF software page                 #
# http://www.iucr.org/resources/cif/software.                                #
#                                                                            #
# This file may be used for bona fide research purposes within the           #
# scientific community so long as proper attribution is given to the journal # 
# article from which it was obtained.                                        #
#                                                                            #
##############################################################################
data_global
_audit_creation_method     'form.cif (version 2.0)'
_journal_data_validation_number     ?
_journal_date_recd_electronic     2012-07-31
_journal_date_accepted     2012-08-03
_journal_name_full     'Acta Crystallographica, Section E'
_journal_year     2012
_journal_volume     68
_journal_issue      9
_journal_page_first     o2679
_journal_page_last     o2679
_journal_paper_category     QO
_journal_paper_doi     10.1107/S1600536812034629
_journal_coeditor_code     HB6927
_publ_contact_author_name     'Prof. Fun, Hoong-Kun'
_publ_contact_author_address
;
      X-ray Crystallography Unit
      School of Physics
      Universiti Sains Malaysia
      11800 USM, Penang
      MALAYSIA
;
_publ_contact_author_email     'hkfun@usm.my'
_publ_contact_author_fax     '604 6579150'
_publ_contact_author_phone     '604 6533652'
_publ_section_title
;
2-(4-Chlorophenyl)-<i>N</i>-(1,3-thiazol-2-yl)acetamide
;
loop_
    _publ_author_name
    _publ_author_footnote
    _publ_author_address
    'Hoong-Kun Fun'
;
      Thomson Reuters ResearcherID: A-3561-2009.
;
;     X-ray Crystallography Unit
      School of Physics
      Universiti Sains Malaysia
      11800 USM, Penang
      Malaysia
;
    'Ching Kheng Quah'
;
      Thomson Reuters ResearcherID: A-5525-2009.
;
;
      X-ray Crystallography Unit
      School of Physics
      Universiti Sains Malaysia
      11800 USM, Penang
      Malaysia
;
    'Prakash S. Nayak' ?
;
      Department of Studies in Chemistry
      Mangalore University
      Mangalagangotri 574 199
      India
;
    'B. Narayana' ?
;
      Department of Studies in Chemistry
      Mangalore University
      Mangalagangotri 574 199
      India
;
    'B. K. Sarojini' ?
;
      Department of Chemistry
      P. A. College of Engineering
      Nadupadavu, Mangalore 574 153
      India
;
data_I
_audit_creation_method     SHELXL-97
_chemical_name_systematic
;
2-(4-Chlorophenyl)-<i>N</i>-(1,3-thiazol-2-yl)acetamide
;
_chemical_name_common     ?
_chemical_formula_moiety     'C11 H9 Cl N2 O S'
_chemical_formula_sum     'C11 H9 Cl N2 O S'
_chemical_formula_iupac     'C11 H9 Cl N2 O S'
_chemical_formula_weight     252.71
_chemical_melting_point     ?
_symmetry_cell_setting     monoclinic
_symmetry_space_group_name_H-M     'P 21/c'
_symmetry_space_group_name_Hall     '-P 2ybc'
loop_
    _symmetry_equiv_pos_as_xyz
    'x, y, z'
    '-x, y+1/2, -z+1/2'
    '-x, -y, -z'
    'x, -y-1/2, z-1/2'
_cell_length_a     13.9169(13)
_cell_length_b     5.5188(5)
_cell_length_c     15.1836(14)
_cell_angle_alpha     90.00
_cell_angle_beta     100.311(2)
_cell_angle_gamma     90.00
_cell_volume     1147.34(18)
_cell_formula_units_Z     4
_cell_measurement_reflns_used     4547
_cell_measurement_theta_min     2.73
_cell_measurement_theta_max     30.28
_cell_measurement_temperature     296
_exptl_crystal_description     'block'
_exptl_crystal_colour     'orange'
_exptl_crystal_size_max     0.348
_exptl_crystal_size_mid     0.286
_exptl_crystal_size_min     0.176
_exptl_crystal_density_diffrn     1.463
_exptl_crystal_density_meas     ?
_exptl_crystal_density_method     'not measured'
_exptl_crystal_F_000     520
_exptl_absorpt_coefficient_mu     0.493
_exptl_absorpt_correction_type     multi-scan
_exptl_absorpt_process_details     '(<i>SADABS</i>; Bruker, 2009)'
_exptl_absorpt_correction_T_min     0.8472
_exptl_absorpt_correction_T_max     0.9183
_exptl_special_details     ?
_diffrn_ambient_temperature     296
_diffrn_radiation_type     MoK\a
_diffrn_radiation_wavelength     0.71073
_diffrn_radiation_source     'fine-focus sealed tube'
_diffrn_radiation_monochromator     graphite
_diffrn_measurement_device_type     'Bruker SMART APEXII DUO CCD'
_diffrn_measurement_method     '\f and \w scans'
_diffrn_detector_area_resol_mean     ?
_diffrn_reflns_number     11463
_diffrn_reflns_av_R_equivalents     0.0202
_diffrn_reflns_av_sigmaI/netI     0.0222
_diffrn_reflns_theta_min     1.49
_diffrn_reflns_theta_max     30.32
_diffrn_reflns_theta_full     30.32
_diffrn_measured_fraction_theta_max     0.996
_diffrn_measured_fraction_theta_full     0.996
_diffrn_reflns_limit_h_min     -19
_diffrn_reflns_limit_h_max     19
_diffrn_reflns_limit_k_min     -7
_diffrn_reflns_limit_k_max     7
_diffrn_reflns_limit_l_min     -21
_diffrn_reflns_limit_l_max     21
_diffrn_standards_number     0
_diffrn_standards_interval_count     .
_diffrn_standards_interval_time     .
_diffrn_standards_decay_%     ?
_refine_special_details
;
 Refinement of F^2^ against ALL reflections.  The weighted R-factor wR and
 goodness of fit S are based on F^2^, conventional R-factors R are based
 on F, with F set to zero for negative F^2^. The threshold expression of
 F^2^ > 2sigma(F^2^) is used only for calculating R-factors(gt) etc. and is
 not relevant to the choice of reflections for refinement.  R-factors based
 on F^2^ are statistically about twice as large as those based on F, and R-
 factors based on ALL data will be even larger.
;
_reflns_number_total     3421
_reflns_number_gt     2769
_reflns_threshold_expression     I>2\s(I)
_refine_ls_structure_factor_coef     Fsqd
_refine_ls_matrix_type     full
_refine_ls_R_factor_all     0.0464
_refine_ls_R_factor_gt     0.0359
_refine_ls_wR_factor_gt     0.1063
_refine_ls_wR_factor_ref     0.1160
_refine_ls_goodness_of_fit_ref     1.020
_refine_ls_restrained_S_all     1.020
_refine_ls_number_reflns     3421
_refine_ls_number_parameters     149
_refine_ls_number_restraints     0
_refine_ls_hydrogen_treatment     mixed
_refine_ls_weighting_scheme     calc
_refine_ls_weighting_details
         'calc w=1/[\s^2^(Fo^2^)+(0.0629P)^2^+0.2113P] where P=(Fo^2^+2Fc^2^)/3'
_atom_sites_solution_hydrogens     geom
_atom_sites_solution_primary     direct
_atom_sites_solution_secondary     difmap
_refine_ls_shift/su_max     0.001
_refine_ls_shift/su_mean     0.001
_refine_diff_density_max     0.287
_refine_diff_density_min     -0.290
_refine_ls_extinction_method     none
_refine_ls_extinction_coef     ?
loop_
    _atom_type_symbol
    _atom_type_description
    _atom_type_scat_dispersion_real
    _atom_type_scat_dispersion_imag
    _atom_type_scat_source
    'C' 'C' 0.0033 0.0016
                         'International Tables Vol C Tables 4.2.6.8 and 6.1.1.4'
    'H' 'H' 0.0000 0.0000
                         'International Tables Vol C Tables 4.2.6.8 and 6.1.1.4'
    'N' 'N' 0.0061 0.0033
                         'International Tables Vol C Tables 4.2.6.8 and 6.1.1.4'
    'O' 'O' 0.0106 0.0060
                         'International Tables Vol C Tables 4.2.6.8 and 6.1.1.4'
    'S' 'S' 0.1246 0.1234
                         'International Tables Vol C Tables 4.2.6.8 and 6.1.1.4'
    'Cl' 'Cl' 0.1484 0.1585
                         'International Tables Vol C Tables 4.2.6.8 and 6.1.1.4'
_computing_data_collection     'APEX2 (Bruker, 2009)'
_computing_cell_refinement     'SAINT (Bruker, 2009)'
_computing_data_reduction     'SAINT (Bruker, 2009)'
_computing_structure_solution     'SHELXTL (Sheldrick, 2008)'
_computing_structure_refinement     'SHELXTL (Sheldrick, 2008)'
_computing_molecular_graphics     'SHELXTL (Sheldrick, 2008)'
_computing_publication_material
                             'SHELXTL (Sheldrick, 2008) and PLATON (Spek, 2009)'
loop_
    _atom_site_type_symbol
    _atom_site_label
    _atom_site_fract_x
    _atom_site_fract_y
    _atom_site_fract_z
    _atom_site_U_iso_or_equiv
    _atom_site_adp_type
    _atom_site_calc_flag
    _atom_site_refinement_flags
    _atom_site_occupancy
    _atom_site_symmetry_multiplicity
    _atom_site_disorder_assembly
    _atom_site_disorder_group
    Cl Cl1 -0.20822(3) 0.54220(12) 0.82496(4) 0.08193(19) Uani d . 1 1 . .
    S S1 0.39710(3) 1.03306(7) 1.11917(3) 0.04855(13) Uani d . 1 1 . .
    O O1 0.23806(7) 0.8565(2) 1.00294(8) 0.0547(3) Uani d . 1 1 . .
    N N1 0.53067(8) 0.7454(2) 1.08411(8) 0.0444(3) Uani d . 1 1 . .
    N N2 0.37558(8) 0.6335(2) 1.00962(8) 0.0410(2) Uani d . 1 1 . .
    C C1 0.51611(12) 1.0855(3) 1.16882(11) 0.0530(4) Uani d . 1 1 . .
    H H1A 0.5365 1.2115 1.2085 0.064 Uiso calc R 1 1 . .
    C C2 0.57568(11) 0.9199(3) 1.14263(11) 0.0503(3) Uani d . 1 1 . .
    H H2A 0.6429 0.9223 1.1626 0.060 Uiso calc R 1 1 . .
    C C3 0.43688(9) 0.7846(2) 1.06618(8) 0.0370(3) Uani d . 1 1 . .
    C C4 0.27847(9) 0.6768(2) 0.98005(9) 0.0409(3) Uani d . 1 1 . .
    C C5 0.22953(11) 0.4817(3) 0.91743(12) 0.0508(4) Uani d . 1 1 . .
    H H5A 0.2547 0.4902 0.8619 0.061 Uiso calc R 1 1 . .
    H H5B 0.2473 0.3248 0.9442 0.061 Uiso calc R 1 1 . .
    C C6 0.11993(10) 0.4988(2) 0.89603(9) 0.0396(3) Uani d . 1 1 . .
    C C7 0.06207(10) 0.3160(2) 0.92138(9) 0.0425(3) Uani d . 1 1 . .
    H H7A 0.0916 0.1835 0.9531 0.051 Uiso calc R 1 1 . .
    C C8 -0.03890(11) 0.3270(3) 0.90033(10) 0.0458(3) Uani d . 1 1 . .
    H H8A -0.0773 0.2037 0.9174 0.055 Uiso calc R 1 1 . .
    C C9 -0.08118(10) 0.5259(3) 0.85331(9) 0.0457(3) Uani d . 1 1 . .
    C C10 -0.02621(11) 0.7100(3) 0.82739(9) 0.0501(3) Uani d . 1 1 . .
    H H10A -0.0562 0.8422 0.7958 0.060 Uiso calc R 1 1 . .
    C C11 0.07454(11) 0.6961(3) 0.84901(9) 0.0465(3) Uani d . 1 1 . .
    H H11A 0.1124 0.8204 0.8319 0.056 Uiso calc R 1 1 . .
    H H1N2 0.4009(14) 0.518(3) 0.9827(12) 0.052(5) Uiso d . 1 1 . .
loop_
    _atom_site_aniso_label
    _atom_site_aniso_U_11
    _atom_site_aniso_U_22
    _atom_site_aniso_U_33
    _atom_site_aniso_U_12
    _atom_site_aniso_U_13
    _atom_site_aniso_U_23
    Cl1 0.0398(2) 0.1231(5) 0.0797(3) 0.0207(2) 0.0020(2) 0.0027(3)
    S1 0.0515(2) 0.03917(19) 0.0564(2) 0.00832(14) 0.01343(16) -0.00790(14)
    O1 0.0402(5) 0.0473(6) 0.0736(7) 0.0117(4) 0.0022(5) -0.0138(5)
    N1 0.0366(5) 0.0441(6) 0.0521(6) 0.0018(5) 0.0068(5) -0.0104(5)
    N2 0.0334(5) 0.0361(5) 0.0530(6) 0.0044(4) 0.0067(5) -0.0074(5)
    C1 0.0612(9) 0.0455(8) 0.0523(8) -0.0065(7) 0.0099(7) -0.0129(6)
    C2 0.0433(7) 0.0531(8) 0.0529(8) -0.0051(6) 0.0044(6) -0.0103(6)
    C3 0.0374(6) 0.0328(6) 0.0418(6) 0.0036(5) 0.0098(5) -0.0006(5)
    C4 0.0347(6) 0.0398(6) 0.0480(7) 0.0047(5) 0.0069(5) -0.0009(5)
    C5 0.0387(7) 0.0504(8) 0.0615(9) 0.0064(6) 0.0041(6) -0.0147(7)
    C6 0.0377(6) 0.0405(6) 0.0388(6) 0.0062(5) 0.0016(5) -0.0073(5)
    C7 0.0460(7) 0.0368(6) 0.0422(6) 0.0087(5) 0.0012(5) -0.0007(5)
    C8 0.0445(7) 0.0466(7) 0.0465(7) 0.0006(6) 0.0085(6) -0.0025(6)
    C9 0.0369(6) 0.0582(8) 0.0395(6) 0.0115(6) 0.0003(5) -0.0069(6)
    C10 0.0560(8) 0.0472(8) 0.0421(7) 0.0150(6) -0.0051(6) 0.0032(6)
    C11 0.0524(8) 0.0415(7) 0.0437(7) -0.0003(6) 0.0033(6) 0.0019(5)
_geom_special_details
;
 All esds (except the esd in the dihedral angle between two l.s. planes)
 are estimated using the full covariance matrix.  The cell esds are taken
 into account individually in the estimation of esds in distances, angles
 and torsion angles; correlations between esds in cell parameters are only
 used when they are defined by crystal symmetry.  An approximate (isotropic)
 treatment of cell esds is used for estimating esds involving l.s. planes.
;
loop_
    _geom_bond_atom_site_label_1
    _geom_bond_atom_site_label_2
    _geom_bond_site_symmetry_2
    _geom_bond_distance
    _geom_bond_publ_flag
    Cl1 C9 . 1.7455(15) ?
    S1 C1 . 1.7170(17) ?
    S1 C3 . 1.7300(13) ?
    O1 C4 . 1.2211(16) ?
    N1 C3 . 1.3029(17) ?
    N1 C2 . 1.3820(18) ?
    N2 C4 . 1.3666(16) ?
    N2 C3 . 1.3778(17) ?
    N2 H1N2 . 0.868(19) ?
    C1 C2 . 1.341(2) ?
    C1 H1A . 0.9300 ?
    C2 H2A . 0.9300 ?
    C4 C5 . 1.515(2) ?
    C5 C6 . 1.5045(19) ?
    C5 H5A . 0.9700 ?
    C5 H5B . 0.9700 ?
    C6 C7 . 1.388(2) ?
    C6 C11 . 1.3904(19) ?
    C7 C8 . 1.386(2) ?
    C7 H7A . 0.9300 ?
    C8 C9 . 1.382(2) ?
    C8 H8A . 0.9300 ?
    C9 C10 . 1.371(2) ?
    C10 C11 . 1.384(2) ?
    C10 H10A . 0.9300 ?
    C11 H11A . 0.9300 ?
loop_
    _geom_angle_atom_site_label_1
    _geom_angle_atom_site_label_2
    _geom_angle_atom_site_label_3
    _geom_angle_site_symmetry_1
    _geom_angle_site_symmetry_3
    _geom_angle
    _geom_angle_publ_flag
    C1 S1 C3 . . 88.50(7) ?
    C3 N1 C2 . . 109.91(12) ?
    C4 N2 C3 . . 124.38(11) ?
    C4 N2 H1N2 . . 115.8(12) ?
    C3 N2 H1N2 . . 118.8(12) ?
    C2 C1 S1 . . 110.73(12) ?
    C2 C1 H1A . . 124.6 ?
    S1 C1 H1A . . 124.6 ?
    C1 C2 N1 . . 115.61(14) ?
    C1 C2 H2A . . 122.2 ?
    N1 C2 H2A . . 122.2 ?
    N1 C3 N2 . . 121.01(11) ?
    N1 C3 S1 . . 115.24(10) ?
    N2 C3 S1 . . 123.75(10) ?
    O1 C4 N2 . . 121.81(13) ?
    O1 C4 C5 . . 125.28(12) ?
    N2 C4 C5 . . 112.91(11) ?
    C6 C5 C4 . . 114.56(11) ?
    C6 C5 H5A . . 108.6 ?
    C4 C5 H5A . . 108.6 ?
    C6 C5 H5B . . 108.6 ?
    C4 C5 H5B . . 108.6 ?
    H5A C5 H5B . . 107.6 ?
    C7 C6 C11 . . 118.63(13) ?
    C7 C6 C5 . . 120.71(13) ?
    C11 C6 C5 . . 120.65(14) ?
    C8 C7 C6 . . 121.25(13) ?
    C8 C7 H7A . . 119.4 ?
    C6 C7 H7A . . 119.4 ?
    C9 C8 C7 . . 118.34(14) ?
    C9 C8 H8A . . 120.8 ?
    C7 C8 H8A . . 120.8 ?
    C10 C9 C8 . . 121.92(13) ?
    C10 C9 Cl1 . . 118.92(11) ?
    C8 C9 Cl1 . . 119.15(13) ?
    C9 C10 C11 . . 118.98(13) ?
    C9 C10 H10A . . 120.5 ?
    C11 C10 H10A . . 120.5 ?
    C10 C11 C6 . . 120.88(14) ?
    C10 C11 H11A . . 119.6 ?
    C6 C11 H11A . . 119.6 ?
loop_
    _geom_torsion_atom_site_label_1
    _geom_torsion_atom_site_label_2
    _geom_torsion_atom_site_label_3
    _geom_torsion_atom_site_label_4
    _geom_torsion_site_symmetry_1
    _geom_torsion_site_symmetry_2
    _geom_torsion_site_symmetry_3
    _geom_torsion_site_symmetry_4
    _geom_torsion
    _geom_torsion_publ_flag
    C3 S1 C1 C2 . . . . 0.48(13) ?
    S1 C1 C2 N1 . . . . -0.8(2) ?
    C3 N1 C2 C1 . . . . 0.7(2) ?
    C2 N1 C3 N2 . . . . -179.52(13) ?
    C2 N1 C3 S1 . . . . -0.32(16) ?
    C4 N2 C3 N1 . . . . -172.65(13) ?
    C4 N2 C3 S1 . . . . 8.23(19) ?
    C1 S1 C3 N1 . . . . -0.08(12) ?
    C1 S1 C3 N2 . . . . 179.09(12) ?
    C3 N2 C4 O1 . . . . -0.6(2) ?
    C3 N2 C4 C5 . . . . 179.13(13) ?
    O1 C4 C5 C6 . . . . -10.4(2) ?
    N2 C4 C5 C6 . . . . 169.89(13) ?
    C4 C5 C6 C7 . . . . -116.45(15) ?
    C4 C5 C6 C11 . . . . 64.72(19) ?
    C11 C6 C7 C8 . . . . 0.3(2) ?
    C5 C6 C7 C8 . . . . -178.55(13) ?
    C6 C7 C8 C9 . . . . -0.1(2) ?
    C7 C8 C9 C10 . . . . 0.0(2) ?
    C7 C8 C9 Cl1 . . . . 179.30(11) ?
    C8 C9 C10 C11 . . . . 0.0(2) ?
    Cl1 C9 C10 C11 . . . . -179.33(11) ?
    C9 C10 C11 C6 . . . . 0.2(2) ?
    C7 C6 C11 C10 . . . . -0.3(2) ?
    C5 C6 C11 C10 . . . . 178.52(13) ?
loop_
    _geom_hbond_atom_site_label_D
    _geom_hbond_atom_site_label_H
    _geom_hbond_atom_site_label_A
    _geom_hbond_site_symmetry_A
    _geom_hbond_distance_DH
    _geom_hbond_distance_HA
    _geom_hbond_distance_DA
    _geom_hbond_angle_DHA
    _geom_hbond_publ_flag
    N2 H1N2 N1 3_667 0.866(18) 2.096(18) 2.9606(16) 176.2(17) yes
_iucr_refine_instructions_details
;
TITL mo_bks167_0m in P2(1)/c  (RT)
CELL 0.71073  13.9169   5.5188  15.1836  90.000 100.311  90.000
ZERR    4.00   0.0013   0.0005   0.0014   0.000   0.002   0.000
LATT  1
SYMM -X, 0.5+Y, 0.5-Z
SFAC C H N O S CL
UNIT 44 36 8 4 4 4
SIZE 0.176 0.286 0.348
L.S.10
BOND $H
FMAP 2 2 60
OMIT 4 2 8
PLAN 20
ACTA
CONF
WGHT      0.0629      0.2113
FVAR       0.62462
CL1   6   -0.208224    0.542199    0.824963    11.00000    0.03977    0.12308 =
         0.07974    0.00265    0.00196    0.02070
S1    5    0.397098    1.033059    1.119168    11.00000    0.05147    0.03917 =
         0.05639   -0.00790    0.01343    0.00832
O1    4    0.238056    0.856496    1.002940    11.00000    0.04019    0.04731 =
         0.07362   -0.01376    0.00218    0.01169
N1    3    0.530670    0.745436    1.084106    11.00000    0.03656    0.04409 =
         0.05211   -0.01036    0.00684    0.00183
N2    3    0.375576    0.633538    1.009620    11.00000    0.03342    0.03611 =
         0.05295   -0.00745    0.00667    0.00437
C1    1    0.516105    1.085466    1.168820    11.00000    0.06122    0.04551 =
         0.05227   -0.01286    0.00987   -0.00651
AFIX  43
H1A   2    0.536469    1.211455    1.208456    11.00000   -1.20000
AFIX   0
C2    1    0.575675    0.919907    1.142635    11.00000    0.04334    0.05313 =
         0.05286   -0.01026    0.00444   -0.00512
AFIX  43
H2A   2    0.642870    0.922336    1.162555    11.00000   -1.20000
AFIX   0
C3    1    0.436878    0.784629    1.066178    11.00000    0.03744    0.03275 =
         0.04180   -0.00058    0.00982    0.00364
C4    1    0.278470    0.676758    0.980048    11.00000    0.03472    0.03976 =
         0.04800   -0.00094    0.00695    0.00471
C5    1    0.229534    0.481736    0.917430    11.00000    0.03867    0.05043 =
         0.06154   -0.01466    0.00412    0.00641
AFIX  23
H5A   2    0.254717    0.490197    0.861928    11.00000   -1.20000
H5B   2    0.247328    0.324755    0.944186    11.00000   -1.20000
AFIX   0
C6    1    0.119933    0.498814    0.896032    11.00000    0.03772    0.04048 =
         0.03877   -0.00734    0.00164    0.00623
C7    1    0.062074    0.315967    0.921384    11.00000    0.04599    0.03679 =
         0.04218   -0.00071    0.00123    0.00869
AFIX  43
H7A   2    0.091631    0.183483    0.953109    11.00000   -1.20000
AFIX   0
C8    1   -0.038895    0.327049    0.900325    11.00000    0.04447    0.04661 =
         0.04649   -0.00246    0.00849    0.00061
AFIX  43
H8A   2   -0.077257    0.203738    0.917399    11.00000   -1.20000
AFIX   0
C9    1   -0.081182    0.525926    0.853314    11.00000    0.03689    0.05821 =
         0.03949   -0.00692    0.00035    0.01153
C10   1   -0.026208    0.710047    0.827395    11.00000    0.05601    0.04715 =
         0.04206    0.00319   -0.00514    0.01504
AFIX  43
H10A  2   -0.056176    0.842230    0.795776    11.00000   -1.20000
AFIX   0
C11   1    0.074543    0.696135    0.849011    11.00000    0.05240    0.04147 =
         0.04371    0.00187    0.00332   -0.00034
AFIX  43
H11A  2    0.112397    0.820418    0.831859    11.00000   -1.20000
AFIX   0
H1N2  2    0.400936    0.517654    0.982706    11.00000    0.05183
HKLF 4
REM  mo_bks167_0m in P2(1)/c  (RT)
REM R1 =  0.0359 for   2769 Fo > 4sig(Fo)  and  0.0464 for all   3421 data
REM    149 parameters refined using      0 restraints
END
WGHT      0.0629      0.2113
REM Highest difference peak  0.287,  deepest hole -0.290,  1-sigma level  0.055
Q1    1   0.4181  0.8902  1.0798  11.00000  0.05    0.29
Q2    1  -0.1954  0.3949  0.8172  11.00000  0.05    0.24
Q3    1  -0.0554  0.4383  0.8884  11.00000  0.05    0.24
Q4    1  -0.1942  0.6435  0.7915  11.00000  0.05    0.23
Q5    1   0.2527  0.5722  0.9547  11.00000  0.05    0.23
Q6    1   0.0879  0.4278  0.9268  11.00000  0.05    0.23
Q7    1   0.0113  0.3486  0.9194  11.00000  0.05    0.21
Q8    1   0.0993  0.6032  0.8897  11.00000  0.05    0.20
Q9    1   0.0210  0.7032  0.8398  11.00000  0.05    0.20
Q10   1   0.5459  0.8391  1.1072  11.00000  0.05    0.19
Q11   1   0.4861  0.7940  1.0624  11.00000  0.05    0.19
Q12   1   0.5436  0.6567  1.0405  11.00000  0.05    0.17
Q13   1  -0.2377  0.5306  0.8278  11.00000  0.05    0.17
Q14   1   0.5263  1.1294  1.1846  11.00000  0.05    0.17
Q15   1  -0.1922  0.5873  0.8803  11.00000  0.05    0.17
Q16   1   0.3317  0.6783  0.9824  11.00000  0.05    0.17
Q17   1   0.2435  0.9385  1.0243  11.00000  0.05    0.16
Q18   1   0.3985  1.0638  1.0581  11.00000  0.05    0.16
Q19   1   0.4599  1.0390  1.1742  11.00000  0.05    0.16
Q20   1   0.4012  0.7235  1.0311  11.00000  0.05    0.16
;
