# Supplementary material for: 2-(4-Chloro­phen­yl)-N-(1,3-thia­zol-2-yl)acetamide
Source: Acta Crystallogr Sect E Struct Rep Online. 2012 Aug 11;68(Pt 9):o2679. doi: 10.1107/S1600536812034629 (PMC3435701; doi:10.1107/S1600536812034629)
Supplement: Supplementary file 2 [file e-68-o2679-Isup2.hkl]

# 
# h,k,l, Fc-squared, Fo-squared, sigma(Fo-squared) and status flag 
# 
data_I
_shelx_title ' mo_bks167_0m in P2(1)/c  (RT)' 
_shelx_refln_list_code          4 
_shelx_F_calc_maximum      162.93 
_exptl_crystal_F_000       520.00 
_reflns_d_resolution_high  0.7040 
 
loop_ 
 _symmetry_equiv_pos_as_xyz 
 'x, y, z' 
 '-x, y+1/2, -z+1/2' 
 '-x, -y, -z' 
 'x, -y-1/2, z-1/2' 
 
_cell_length_a    13.9169 
_cell_length_b     5.5188 
_cell_length_c    15.1836 
_cell_angle_alpha  90.000 
_cell_angle_beta  100.311 
_cell_angle_gamma  90.000 
 
_shelx_F_squared_multiplier     1.000 
 
loop_ 
 _refln_index_h 
 _refln_index_k 
 _refln_index_l 
 _refln_F_squared_calc 
 _refln_F_squared_meas 
 _refln_F_squared_sigma 
 _refln_observed_status 
   1   0   0      199.85      208.46      5.10 o 
   2   0   0     2167.23     2335.96     62.14 o 
   3   0   0      640.42      748.51     12.85 o 
   4   0   0      890.87      984.91     16.62 o 
   5   0   0     4772.83     4747.96     78.93 o 
   6   0   0     8791.56     9285.28    154.44 o 
   8   0   0       13.69        7.84      0.74 o 
   9   0   0        5.32        7.62      0.78 o 
  10   0   0      564.48      544.29     10.05 o 
  11   0   0      355.53      306.61      6.25 o 
  12   0   0      423.63      399.22      6.63 o 
  13   0   0       59.91       57.12      2.50 o 
  14   0   0       30.00       22.14      3.04 o 
  15   0   0       93.28      105.80      5.66 o 
  16   0   0       48.78       38.42      3.93 o 
  17   0   0       26.18       23.52      3.45 o 
  18   0   0        2.45        1.98      2.41 o 
  19   0   0        0.01       -1.94      1.94 o 
   1   1   0      740.77      765.95      9.20 o 
   2   1   0      219.25      205.31      3.01 o 
   3   1   0      281.79      318.79      4.66 o 
   4   1   0      365.92      368.46     12.08 o 
   5   1   0       26.41       23.49      1.39 o 
   6   1   0       76.17       63.06      1.54 o 
   7   1   0      560.48      650.07      7.30 o 
   8   1   0       14.74       21.67      0.70 o 
   9   1   0       91.29       88.11      1.75 o 
  10   1   0        7.51        7.84      0.54 o 
  11   1   0      138.45      134.72      2.71 o 
  12   1   0       26.17       23.22      1.28 o 
  13   1   0       37.30       29.16      1.42 o 
  14   1   0      116.11      107.97      2.62 o 
  15   1   0       11.80       10.06      1.33 o 
  16   1   0       23.62       25.10      2.97 o 
  17   1   0        0.01       -0.10      1.37 o 
  18   1   0        5.12       11.35      2.11 o 
  19   1   0       19.82       19.06      2.95 o 
   0   2   0     1271.26     1216.60     20.67 o 
   1   2   0      603.89      561.62      6.26 o 
   2   2   0     3250.98     3319.38     71.16 o 
   3   2   0      701.09      719.03     29.99 o 
   4   2   0     1703.88     1828.00     24.89 o 
   5   2   0     2511.95     2448.10     28.92 o 
   6   2   0      572.30      619.71      7.70 o 
   7   2   0      360.13      364.80      5.65 o 
   8   2   0      335.10      297.21      5.17 o 
   9   2   0       53.23       52.15      1.80 o 
  10   2   0     1393.62     1314.91     19.10 o 
  11   2   0      385.55      379.37      6.62 o 
  12   2   0       10.45       13.40      1.73 o 
  13   2   0       12.29       14.07      1.15 o 
  14   2   0        3.13        1.53      0.79 o 
  15   2   0       68.45       73.42      2.34 o 
  16   2   0       22.80       23.65      2.27 o 
  17   2   0       11.85       10.62      1.58 o 
  18   2   0        7.66        8.05      1.89 o 
   1   3   0      611.57      609.54      7.81 o 
   2   3   0       24.40       29.17      1.76 o 
   3   3   0      227.85      249.47      3.43 o 
   4   3   0      431.18      438.70      5.10 o 
   5   3   0        5.56        7.55      0.69 o 
   6   3   0      260.17      252.00      4.99 o 
   7   3   0      201.52      187.39      4.59 o 
   8   3   0       81.14       76.25      2.23 o 
   9   3   0     1331.55     1329.70     19.47 o 
  10   3   0      125.62      127.73      3.17 o 
  11   3   0        4.19        1.88      0.91 o 
  12   3   0        7.55        5.88      1.04 o 
  13   3   0       43.26       46.96      2.10 o 
  14   3   0       27.04       25.89      1.79 o 
  15   3   0       17.51       21.10      1.58 o 
  16   3   0       36.76       34.79      2.51 o 
  17   3   0        4.16        4.92      2.24 o 
   0   4   0      640.56      582.53     10.96 o 
   1   4   0        9.01        7.50      0.65 o 
   2   4   0      133.17      137.77      2.22 o 
   3   4   0       64.26       74.37      1.52 o 
   4   4   0       75.32       75.18      1.63 o 
   5   4   0       49.33       45.11      2.03 o 
   6   4   0       91.00       88.63      3.00 o 
   7   4   0        3.36        4.74      1.24 o 
   8   4   0        0.48        0.23      0.70 o 
   9   4   0       47.90       43.90      1.90 o 
  10   4   0      101.69       94.49      2.82 o 
  11   4   0       21.21       22.74      1.63 o 
  12   4   0       18.98       16.07      1.49 o 
  13   4   0       30.25       36.92      2.72 o 
  14   4   0        3.09        2.37      1.04 o 
  15   4   0       30.16       27.79      2.05 o 
  16   4   0       30.59       36.47      2.31 o 
   1   5   0      639.06      634.76      8.66 o 
   2   5   0      180.26      183.90      2.94 o 
   3   5   0       68.64       61.19      1.50 o 
   4   5   0      109.77      115.12      3.69 o 
   5   5   0       66.18       66.53      2.81 o 
   6   5   0      218.81      224.18      4.70 o 
   7   5   0      143.09      145.06      3.63 o 
   8   5   0       17.03       13.79      1.33 o 
   9   5   0        0.08       -0.64      0.64 o 
  10   5   0        0.60       -0.72      0.72 o 
  11   5   0       96.66      101.29      3.20 o 
  12   5   0       36.52       43.05      2.30 o 
  13   5   0       12.07        9.65      1.37 o 
  14   5   0        0.00       -0.92      0.92 o 
   0   6   0      139.63      124.05      3.21 o 
   1   6   0      126.46      128.44      2.53 o 
   2   6   0       44.99       45.17      2.04 o 
   3   6   0       57.98       54.81      1.87 o 
   4   6   0       21.16       22.58      1.63 o 
   5   6   0        0.59        1.09      0.80 o 
   6   6   0       86.70       77.73      2.71 o 
   7   6   0       21.14       19.05      1.62 o 
   8   6   0       19.95       20.77      1.73 o 
   9   6   0       15.53       15.21      1.56 o 
  10   6   0        0.06        0.86      0.95 o 
  11   6   0        5.45        4.69      1.22 o 
  12   6   0       12.90       13.36      1.62 o 
   1   7   0       19.87       23.54      1.78 o 
   2   7   0       24.43       24.55      1.58 o 
   3   7   0       47.83       51.15      2.10 o 
   4   7   0        8.60       10.13      1.39 o 
   5   7   0        2.53        1.78      1.04 o 
   6   7   0       56.95       62.91      2.65 o 
   7   7   0       46.32       54.55      2.52 o 
   8   7   0        4.11        0.84      1.03 o 
 -19   1   1        2.67        2.18      1.65 o 
 -18   1   1      106.99      106.54      6.58 o 
 -17   1   1        0.10        0.28      1.35 o 
 -16   1   1       12.66       15.38      1.59 o 
 -15   1   1      136.01      125.25      3.45 o 
 -14   1   1       97.84       79.76      2.20 o 
 -13   1   1      295.46      328.16      5.22 o 
 -12   1   1       53.06       44.19      1.55 o 
 -11   1   1      234.20      230.21      3.37 o 
 -10   1   1       15.58       14.15      0.96 o 
  -9   1   1        7.33        4.12      0.81 o 
  -8   1   1     1698.26     1638.73     17.62 o 
  -7   1   1       67.72       71.54      1.20 o 
  -6   1   1      612.45      627.74      7.75 o 
  -5   1   1        8.54        6.27      0.87 o 
  -4   1   1       28.28       40.46      2.08 o 
  -3   1   1     1531.73     1543.12     25.84 o 
  -2   1   1       11.52       21.36      2.24 o 
  -1   1   1    10217.19    10317.92    108.27 o 
   0   1   1     1379.54     1378.35     13.28 o 
   1   1   1     4122.94     4296.48     45.53 o 
   2   1   1     5080.18     5049.62     84.31 o 
   3   1   1      594.61      617.91      8.74 o 
   4   1   1     1105.55     1133.84     15.76 o 
   5   1   1     1455.24     1500.09     17.87 o 
   6   1   1       66.10       79.53      1.39 o 
   7   1   1     3917.93     4283.77     50.36 o 
   8   1   1      641.06      650.40      7.39 o 
   9   1   1      644.36      621.71      7.17 o 
  10   1   1       75.83       66.78      1.59 o 
  11   1   1        4.08        5.35      1.06 o 
  12   1   1      743.02      706.07      9.59 o 
  13   1   1      109.12      120.98      2.71 o 
  14   1   1      189.40      196.75      3.74 o 
  15   1   1      175.31      167.79      4.91 o 
  16   1   1       10.18        8.71      1.83 o 
  17   1   1       48.02       55.91      3.27 o 
  18   1   1      109.64      117.16      4.88 o 
  19   1   1       29.90       29.75      2.92 o 
 -18   2   1       26.98       25.59      2.15 o 
 -17   2   1       58.25       65.65      3.06 o 
 -16   2   1        8.48        7.71      1.39 o 
 -15   2   1        4.75        2.83      1.04 o 
 -14   2   1       46.50       46.87      1.83 o 
 -13   2   1       21.24       24.62      1.64 o 
 -12   2   1        2.06        3.53      1.53 o 
 -11   2   1      268.06      246.84      4.80 o 
 -10   2   1       62.99       59.72      3.60 o 
  -9   2   1      105.03      110.89      2.66 o 
  -8   2   1      129.56      108.81      2.02 o 
  -7   2   1      161.88      152.74      3.16 o 
  -6   2   1        1.75        2.83      0.37 o 
  -5   2   1      142.54      156.52      2.74 o 
  -4   2   1      158.21      172.98      3.85 o 
  -3   2   1     1065.55     1104.26     15.25 o 
  -2   2   1     3871.76     3988.43     54.10 o 
  -1   2   1      231.77      225.03      3.48 o 
   0   2   1       45.79       52.19      1.02 o 
   1   2   1      355.05      336.08     15.69 o 
   2   2   1      499.52      503.19      7.24 o 
   3   2   1     1900.90     1832.32    100.61 o 
   4   2   1      130.20      160.55      3.60 o 
   5   2   1     1163.14     1281.59     17.97 o 
   6   2   1       33.20       48.00      2.21 o 
   7   2   1       53.85       56.98      1.81 o 
   8   2   1     1804.16     1751.51     24.52 o 
   9   2   1      209.66      197.73      3.93 o 
  10   2   1      185.67      184.20      5.43 o 
  11   2   1        1.15        1.31      0.76 o 
  12   2   1       44.40       43.73      1.85 o 
  13   2   1       17.43       21.62      1.53 o 
  14   2   1       72.15       71.96      2.22 o 
  15   2   1        2.29        2.64      0.90 o 
  16   2   1        0.17        0.45      1.26 o 
  17   2   1        1.67       -0.08      1.38 o 
  18   2   1        0.84        0.15      1.43 o 
 -18   3   1       20.59       19.35      1.97 o 
 -17   3   1       26.63       29.83      3.11 o 
 -16   3   1       19.87       23.26      1.69 o 
 -15   3   1        1.56        0.09      0.83 o 
 -14   3   1       46.96       58.86      2.41 o 
 -13   3   1       95.32       97.58      2.96 o 
 -12   3   1       50.80       50.40      2.08 o 
 -11   3   1      201.98      219.30      4.61 o 
 -10   3   1      113.09      109.86      2.94 o 
  -9   3   1      633.53      644.31     10.24 o 
  -8   3   1      489.73      489.79      9.83 o 
  -7   3   1       27.97       21.73      1.47 o 
  -6   3   1       13.89       19.47      0.87 o 
  -5   3   1       11.20       15.25      0.54 o 
  -4   3   1      638.51      627.44      7.09 o 
  -3   3   1     2932.11     3042.02     32.21 o 
  -1   3   1      152.52      143.74      2.08 o 
   0   3   1      160.39      174.07      2.42 o 
   1   3   1      127.74      125.10      1.90 o 
   2   3   1     2419.03     2428.84     28.98 o 
   3   3   1      590.44      700.71      8.93 o 
   4   3   1      271.72      228.22      3.92 o 
   5   3   1      350.59      389.39      6.16 o 
   6   3   1        0.04        0.06      0.36 o 
   7   3   1      247.31      185.05     33.45 o 
   8   3   1      581.19      573.76     15.25 o 
   9   3   1     2379.64     2268.73     39.28 o 
  10   3   1        0.04        1.06      1.00 o 
  11   3   1       18.89       17.41      1.36 o 
  12   3   1       12.67       13.62      1.30 o 
  13   3   1      117.23      115.28      3.81 o 
  14   3   1        9.25        9.27      1.27 o 
  15   3   1      196.96      212.20      8.32 o 
  16   3   1        2.60        1.24      1.00 o 
  17   3   1        0.09       -0.07      0.95 o 
 -16   4   1        0.45        0.47      0.97 o 
 -15   4   1        4.98        6.42      1.27 o 
 -14   4   1       31.23       30.32      3.68 o 
 -13   4   1        0.05       -0.79      0.79 o 
 -12   4   1      104.27       97.75      3.02 o 
 -11   4   1        7.19        9.88      1.58 o 
 -10   4   1       17.08       15.47      1.38 o 
  -9   4   1       16.18       16.07      1.33 o 
  -8   4   1        3.93        1.89      0.78 o 
  -7   4   1      186.50      192.14      4.09 o 
  -6   4   1       62.61       52.78      1.91 o 
  -5   4   1        5.10        6.54      0.83 o 
  -4   4   1       73.16       72.28      1.40 o 
  -3   4   1      167.46      162.28      2.80 o 
  -2   4   1      718.86      732.49      9.51 o 
  -1   4   1      183.10      183.81      3.07 o 
   0   4   1       40.52       39.57      1.25 o 
   1   4   1      114.55      116.92      2.00 o 
   2   4   1       34.98       25.26      0.95 o 
   3   4   1      603.75      589.98      7.01 o 
   4   4   1      335.92      346.24      6.06 o 
   5   4   1        5.01        6.06      1.19 o 
   6   4   1        0.63       -0.04      0.64 o 
   7   4   1        1.42        1.67      0.82 o 
   8   4   1      283.09      272.24      6.49 o 
   9   4   1       87.35       86.85      3.23 o 
  10   4   1       95.21       84.64      3.24 o 
  11   4   1       52.42       44.68      1.99 o 
  12   4   1        0.32        0.44      0.83 o 
  13   4   1       60.28       59.38      2.45 o 
  14   4   1       19.50       21.67      1.82 o 
  15   4   1       14.65       17.76      1.86 o 
  16   4   1       11.67       11.76      1.57 o 
 -15   5   1        6.63        5.40      1.75 o 
 -14   5   1       20.61       25.07      1.99 o 
 -13   5   1        6.01        7.69      1.32 o 
 -12   5   1       24.91       24.20      1.86 o 
 -11   5   1       10.60       13.75      1.47 o 
 -10   5   1        1.07        0.23      0.86 o 
  -9   5   1       11.65       12.97      1.39 o 
  -8   5   1        1.92        2.38      0.86 o 
  -7   5   1       12.71       10.83      1.22 o 
  -6   5   1        2.93        3.44      0.89 o 
  -5   5   1      162.54      154.09      3.61 o 
  -4   5   1      296.50      285.91      5.45 o 
  -3   5   1      144.95      132.42      2.40 o 
  -2   5   1       34.35       33.22      1.22 o 
  -1   5   1       56.51       56.60      1.71 o 
   0   5   1      121.32      126.88      2.34 o 
   1   5   1      590.92      572.87      7.09 o 
   2   5   1       40.17       31.49      1.17 o 
   3   5   1       71.68       74.67      1.70 o 
   4   5   1       37.06       33.53      2.06 o 
   5   5   1      115.51      107.89      3.53 o 
   6   5   1       23.21       24.03      1.91 o 
   7   5   1       78.25       65.50      2.87 o 
   8   5   1        0.96        1.02      0.93 o 
   9   5   1        5.03        5.55      1.07 o 
  10   5   1       42.17       43.66      2.12 o 
  11   5   1       13.51       13.32      1.58 o 
  12   5   1        6.84        8.19      1.30 o 
  13   5   1        9.17       10.39      1.68 o 
  14   5   1        0.85        0.49      1.01 o 
 -12   6   1       17.84       18.32      1.77 o 
 -11   6   1       21.67       23.34      1.93 o 
 -10   6   1       11.20       15.43      2.57 o 
  -9   6   1        3.95        5.59      1.51 o 
  -8   6   1        4.38        6.20      1.17 o 
  -7   6   1       86.33       84.69      3.59 o 
  -6   6   1        9.95        9.33      1.21 o 
  -5   6   1       34.95       39.64      2.36 o 
  -4   6   1       18.82       20.72      1.55 o 
  -3   6   1        2.87        1.17      0.85 o 
  -2   6   1       13.88       15.40      1.05 o 
  -1   6   1      106.70      105.41      1.91 o 
   0   6   1        0.90        0.57      0.61 o 
   1   6   1       34.22       30.70      1.34 o 
   2   6   1       21.44       21.96      1.56 o 
   3   6   1        2.71        3.63      0.96 o 
   4   6   1       44.97       54.20      2.66 o 
   5   6   1       17.76       20.55      1.91 o 
   6   6   1        6.78        4.84      1.04 o 
   7   6   1       21.97       19.38      1.63 o 
   8   6   1       90.52       88.49      3.00 o 
   9   6   1       41.99       47.21      2.29 o 
  10   6   1        4.81        2.24      1.03 o 
  11   6   1        6.17        5.07      1.24 o 
  12   6   1       11.88       13.24      1.60 o 
  -8   7   1        0.59        1.57      1.03 o 
  -7   7   1       10.49       12.22      2.17 o 
  -6   7   1        4.21        5.44      1.23 o 
  -5   7   1        1.69        1.99      0.91 o 
  -4   7   1        6.20        7.92      1.10 o 
  -3   7   1        2.86        1.92      0.97 o 
  -2   7   1        6.87        4.74      0.96 o 
  -1   7   1       28.76       31.83      2.33 o 
   0   7   1       13.47       11.97      3.75 o 
   1   7   1        6.40        8.84      1.56 o 
   2   7   1        2.58        4.35      1.08 o 
   3   7   1        2.95        3.90      1.06 o 
   4   7   1       20.37       22.05      2.45 o 
   5   7   1        0.41       -0.02      0.92 o 
   6   7   1        1.04        0.59      1.34 o 
   7   7   1        4.56        8.87      1.40 o 
   8   7   1        0.42       -0.83      0.93 o 
 -19   0   2       90.94       86.97      6.06 o 
 -18   0   2        4.72        5.05      2.52 o 
 -17   0   2        3.26        2.22      2.13 o 
 -16   0   2      526.41      495.26     15.51 o 
 -15   0   2       39.03       41.53      3.61 o 
 -14   0   2       40.61       58.58      2.66 o 
 -13   0   2       74.57       67.77      2.80 o 
 -12   0   2        0.74        1.18      0.62 o 
 -11   0   2      862.56      870.30     12.84 o 
 -10   0   2      101.97      103.83      2.35 o 
  -9   0   2     1750.69     1854.45     25.79 o 
  -8   0   2     3208.17     3514.20     47.89 o 
  -7   0   2       26.77       44.08      1.23 o 
  -6   0   2     2620.74     2722.33     45.48 o 
  -5   0   2      249.17      284.65      4.34 o 
  -4   0   2      972.17      974.36     13.53 o 
  -3   0   2     1740.65     1763.87     20.77 o 
  -2   0   2     3008.80     3090.88     36.70 o 
  -1   0   2      103.52      121.04      3.21 o 
   0   0   2     4430.73     4334.64    102.25 o 
   1   0   2     5313.06     5506.81     92.14 o 
   2   0   2       38.93       31.78      0.90 o 
   3   0   2      452.08      486.38      8.52 o 
   4   0   2      656.99      632.98     15.64 o 
   5   0   2        0.22        1.99      0.63 o 
   6   0   2    13546.55    14718.41    245.85 o 
   7   0   2      450.06      445.08      8.41 o 
   8   0   2        0.16       -0.26      0.37 o 
   9   0   2      236.11      249.53      4.33 o 
  10   0   2     1119.30     1129.18     16.30 o 
  11   0   2      458.52      474.83      8.48 o 
  12   0   2        0.23        4.21      0.74 o 
  13   0   2       81.34      101.50      5.24 o 
  14   0   2       85.67       72.30      4.77 o 
  15   0   2      110.57      100.08      5.57 o 
  16   0   2      124.38      125.20      6.50 o 
  17   0   2      201.30      201.56      8.88 o 
  18   0   2      103.16      116.75      6.74 o 
  19   0   2        7.14       10.53      3.12 o 
 -19   1   2        1.09        1.97      1.62 o 
 -18   1   2       15.04       18.28      2.75 o 
 -17   1   2        9.55        9.71      2.59 o 
 -16   1   2        2.43        3.78      1.18 o 
 -15   1   2       23.84       21.19      1.65 o 
 -14   1   2       71.20       59.86      1.91 o 
 -13   1   2       35.88       34.83      1.52 o 
 -12   1   2      189.07      186.96      3.74 o 
 -11   1   2       10.71        7.75      0.79 o 
 -10   1   2      819.10      810.54     10.40 o 
  -9   1   2        2.09        1.56      0.35 o 
  -8   1   2      468.10      513.87      6.01 o 
  -7   1   2      465.68      511.84      5.29 o 
  -6   1   2      702.05      785.61      8.63 o 
  -5   1   2      282.85      264.68     10.01 o 
  -4   1   2      182.49      178.58      2.91 o 
  -3   1   2      263.78      291.98      4.23 o 
  -2   1   2     2555.29     2653.38     27.96 o 
  -1   1   2     6504.92     6679.60     66.65 o 
   0   1   2       94.87      103.42      1.27 o 
   1   1   2      511.30      511.69      6.30 o 
   2   1   2        8.52       12.25      0.64 o 
   3   1   2      750.37      800.42      9.78 o 
   4   1   2        0.18       -0.47      0.47 o 
   5   1   2       27.92       28.90      1.26 o 
   6   1   2      186.14      192.62      2.76 o 
   7   1   2       22.64       22.25      0.77 o 
   8   1   2       12.56       14.82      0.75 o 
   9   1   2       98.18      100.13      1.88 o 
  10   1   2      127.43      127.77      2.41 o 
  11   1   2        2.64        1.33      0.74 o 
  12   1   2       37.32       38.42      1.50 o 
  13   1   2       27.50       25.06      2.02 o 
  14   1   2        8.14        7.73      0.97 o 
  15   1   2       30.74       27.95      2.49 o 
  16   1   2        3.61        2.61      1.57 o 
  17   1   2       15.70       13.93      2.20 o 
  18   1   2        2.09        1.82      1.68 o 
 -19   2   2       43.75       51.22      3.45 o 
 -18   2   2        0.10        0.69      1.19 o 
 -17   2   2        8.33        9.12      1.52 o 
 -16   2   2      302.75      308.77      6.38 o 
 -15   2   2       12.93       10.15      1.14 o 
 -14   2   2      176.17      178.45      3.63 o 
 -13   2   2       13.09       12.82      1.13 o 
 -12   2   2      188.11      192.44      3.60 o 
 -11   2   2      161.60      160.38      4.92 o 
 -10   2   2      774.04      749.93     11.54 o 
  -9   2   2      873.42      794.97     45.25 o 
  -8   2   2       12.56       14.15      0.78 o 
  -7   2   2       20.75       16.28      0.77 o 
  -6   2   2     1415.75     1488.37     20.77 o 
  -5   2   2        5.95        9.62      0.55 o 
  -4   2   2     1007.49      934.40     10.19 o 
  -3   2   2     1740.21     1819.09     21.57 o 
  -2   2   2       42.83       61.69      1.14 o 
  -1   2   2     2179.19     2274.38     26.80 o 
   0   2   2     1628.10     1648.62     26.26 o 
   1   2   2      267.23      226.02      3.04 o 
   2   2   2      473.85      462.06      7.97 o 
   3   2   2       27.14       15.63      1.26 o 
   4   2   2       31.29       43.96      1.68 o 
   5   2   2       41.35       44.77      1.28 o 
   6   2   2      525.98      533.51      8.02 o 
   7   2   2      549.50      533.38      8.10 o 
   8   2   2      399.43      394.10      6.30 o 
   9   2   2      431.00      416.28      8.57 o 
  10   2   2      466.85      465.03      9.51 o 
  11   2   2      241.56      243.27      4.78 o 
  12   2   2      718.51      729.14     11.52 o 
  13   2   2        0.47        0.84      0.75 o 
  14   2   2        2.61        4.60      0.93 o 
  15   2   2       79.93       88.92      2.57 o 
  16   2   2      116.63      129.57      3.26 o 
  17   2   2       62.17       62.85      3.62 o 
  18   2   2        1.62        0.82      1.66 o 
 -18   3   2        4.14        3.43      1.87 o 
 -17   3   2        1.36        3.62      1.09 o 
 -16   3   2        0.54        0.01      0.89 o 
 -15   3   2       74.53       75.12      2.41 o 
 -14   3   2       25.33       22.60      1.54 o 
 -13   3   2        0.47        0.89      0.85 o 
 -12   3   2       58.05       62.29      2.31 o 
 -11   3   2        1.80        1.83      0.88 o 
 -10   3   2       33.93       34.04      3.44 o 
  -9   3   2       49.50       44.14      1.83 o 
  -8   3   2      143.60      130.08      6.21 o 
  -7   3   2      163.59      172.59      4.36 o 
  -6   3   2       65.23       62.95      1.67 o 
  -5   3   2       77.60       68.71      1.15 o 
  -4   3   2       10.20        5.27      0.49 o 
  -3   3   2      527.18      580.37      7.53 o 
  -2   3   2      139.87      133.35      2.01 o 
  -1   3   2      103.84      120.82      1.68 o 
   0   3   2     1254.68     1279.91     11.78 o 
   1   3   2     1552.83     1599.31     14.59 o 
   2   3   2       51.79       47.46      1.08 o 
   3   3   2      249.25      260.03      3.08 o 
   4   3   2       32.26       38.24      0.91 o 
   5   3   2       66.77       55.44      4.62 o 
   6   3   2      154.53      154.34      3.53 o 
   7   3   2       58.72       38.85      2.78 o 
   8   3   2       38.00       46.36      2.74 o 
   9   3   2       43.78       37.89      4.53 o 
  10   3   2      238.82      220.22      5.75 o 
  11   3   2       24.01       27.06      1.68 o 
  12   3   2       12.66       11.10      1.21 o 
  13   3   2       16.67       19.38      1.56 o 
  14   3   2        1.32        1.11      0.96 o 
  15   3   2      120.23      130.46      3.73 o 
  16   3   2       15.95       16.46      1.48 o 
  17   3   2        9.77        8.07      1.25 o 
 -16   4   2       23.96       23.22      2.09 o 
 -15   4   2       33.45       36.15      2.27 o 
 -14   4   2        2.14        3.39      1.07 o 
 -13   4   2        0.89        0.70      0.94 o 
 -12   4   2        3.95        4.60      1.04 o 
 -11   4   2        0.39        0.09      0.74 o 
 -10   4   2        0.99       -0.16      0.72 o 
  -9   4   2      107.72      103.96      2.94 o 
  -8   4   2        3.58        0.02      0.76 o 
  -7   4   2        8.85       14.18      1.17 o 
  -6   4   2      356.51      326.27      5.87 o 
  -5   4   2       48.81       33.13      1.48 o 
  -4   4   2       69.56       59.34      1.61 o 
  -3   4   2       12.78        9.11      0.57 o 
  -2   4   2       20.77       21.30      0.82 o 
  -1   4   2        3.10        3.64      0.42 o 
   0   4   2       87.68       84.13      1.56 o 
   1   4   2      157.49      164.24      2.36 o 
   2   4   2      868.90      853.55      8.86 o 
   3   4   2      470.80      478.47      5.88 o 
   4   4   2       23.29       17.20      1.07 o 
   5   4   2       64.53       67.69      2.36 o 
   6   4   2       71.77       67.17      2.61 o 
   7   4   2      279.07      292.73      6.71 o 
   8   4   2      262.25      261.86      8.46 o 
   9   4   2      174.60      148.55      4.39 o 
  10   4   2        4.08        2.74      1.01 o 
  11   4   2        6.04        4.96      1.00 o 
  12   4   2       12.83       13.34      1.39 o 
  13   4   2       33.48       38.05      2.16 o 
  14   4   2       10.43       10.23      1.39 o 
  15   4   2        4.92        4.73      1.22 o 
  16   4   2       29.94       25.09      2.02 o 
 -15   5   2       46.65       47.86      2.58 o 
 -14   5   2       16.45       15.92      2.34 o 
 -13   5   2        0.00        1.85      0.99 o 
 -12   5   2       13.28       10.41      1.41 o 
 -11   5   2       76.15       77.78      2.81 o 
 -10   5   2      172.90      171.60      6.13 o 
  -9   5   2      333.73      275.99      5.68 o 
  -8   5   2        3.77        5.49      1.17 o 
  -7   5   2        4.87        4.37      1.16 o 
  -6   5   2       67.06       68.51      2.50 o 
  -5   5   2      118.13      140.76      3.44 o 
  -4   5   2       83.53       81.63      2.48 o 
  -3   5   2      113.31      118.10      2.56 o 
  -2   5   2      101.92       95.41      1.80 o 
  -1   5   2       61.28       63.07      1.47 o 
   0   5   2      250.10      262.46      3.47 o 
   1   5   2       76.67       75.77      1.57 o 
   2   5   2       11.55        9.56      0.77 o 
   3   5   2       23.22       24.50      1.07 o 
   4   5   2       93.58       89.14      3.39 o 
   5   5   2      251.81      244.50      8.12 o 
   6   5   2       30.13       31.59      1.98 o 
   7   5   2       79.93       76.28      3.09 o 
   8   5   2        4.58        7.17      1.28 o 
   9   5   2        0.81        0.92      0.96 o 
  10   5   2       30.50       31.71      2.01 o 
  11   5   2        8.31       10.48      1.33 o 
  12   5   2        7.59        6.34      1.21 o 
  13   5   2       10.46       10.60      1.42 o 
  14   5   2        0.06       -0.91      0.94 o 
 -12   6   2        9.66       12.19      2.44 o 
 -11   6   2       10.04        7.16      1.37 o 
 -10   6   2        7.10        4.99      1.15 o 
  -9   6   2        0.42        1.11      0.92 o 
  -8   6   2       15.73       11.94      1.43 o 
  -7   6   2        2.50        1.35      0.92 o 
  -6   6   2        0.09       -0.76      0.81 o 
  -5   6   2        3.86        3.99      0.97 o 
  -4   6   2        1.57        0.75      0.70 o 
  -3   6   2       39.91       37.83      1.67 o 
  -2   6   2      141.58      136.95      2.68 o 
  -1   6   2        1.14        2.09      0.77 o 
   0   6   2       53.73       55.18      1.65 o 
   1   6   2        1.87        1.78      0.65 o 
   2   6   2       25.21       26.07      1.72 o 
   3   6   2       12.67       12.44      1.64 o 
   4   6   2       44.52       45.01      2.48 o 
   5   6   2        4.14        4.16      1.18 o 
   6   6   2       18.08       15.28      1.75 o 
   7   6   2        8.52        3.56      1.17 o 
   8   6   2        1.45        0.98      0.92 o 
   9   6   2       17.01       16.77      1.64 o 
  10   6   2        7.78        8.37      1.56 o 
  11   6   2       14.97       12.34      1.54 o 
  12   6   2        1.63        2.09      1.25 o 
  -8   7   2        3.43        2.68      0.97 o 
  -7   7   2       15.04       14.82      1.42 o 
  -6   7   2       62.10       75.32      2.83 o 
  -5   7   2       42.91       46.39      2.14 o 
  -4   7   2       47.69       46.68      2.00 o 
  -3   7   2        1.52        1.06      0.99 o 
  -2   7   2        3.55        3.92      1.08 o 
  -1   7   2       53.29       57.26      2.97 o 
   0   7   2       53.51       54.86      4.42 o 
   1   7   2       57.46       60.48      4.40 o 
   2   7   2        2.48        0.80      1.29 o 
   3   7   2       12.74       16.95      2.84 o 
   4   7   2       42.37       43.26      3.97 o 
   5   7   2       10.36       12.17      1.87 o 
   6   7   2        5.17        5.41      1.50 o 
   7   7   2        0.02        1.04      1.29 o 
   8   7   2        0.38        1.39      1.35 o 
 -19   1   3       24.64       21.24      2.49 o 
 -18   1   3        4.51        3.69      1.65 o 
 -17   1   3      124.46      125.80      3.70 o 
 -16   1   3        0.91        0.65      1.07 o 
 -15   1   3        0.31        0.02      0.88 o 
 -14   1   3       60.00       67.71      2.45 o 
 -13   1   3        2.54        2.50      0.71 o 
 -12   1   3      605.06      586.20      7.21 o 
 -11   1   3      195.00      202.30      3.10 o 
 -10   1   3       23.98       26.74      1.07 o 
  -9   1   3     1239.31     1129.77     10.49 o 
  -8   1   3      351.29      378.40      3.81 o 
  -7   1   3     5210.27     5383.06     56.52 o 
  -6   1   3      108.03       80.33      1.19 o 
  -5   1   3       10.13       10.54      0.44 o 
  -4   1   3      494.10      442.45      5.57 o 
  -3   1   3      817.48      797.04      7.91 o 
  -2   1   3     5425.09     5450.36     57.76 o 
  -1   1   3    26546.73    25632.50    597.31 o 
   0   1   3      167.64      209.00      2.51 o 
   1   1   3     2001.29     2122.30     22.39 o 
   2   1   3     2262.49     2373.95     27.91 o 
   3   1   3     2521.08     2555.97     30.19 o 
   4   1   3     4827.24     4881.29     51.39 o 
   5   1   3        5.72        9.48      0.57 o 
   6   1   3      248.51      239.21      4.03 o 
   7   1   3       71.31       60.99      1.28 o 
   8   1   3      533.65      561.12      7.28 o 
   9   1   3     1410.37     1335.91     19.10 o 
  10   1   3       15.36       11.90      0.98 o 
  11   1   3      154.09      157.24      3.46 o 
  12   1   3        7.74        6.90      1.26 o 
  13   1   3        4.90       11.68      1.75 o 
  14   1   3      209.25      208.78      3.95 o 
  15   1   3       27.54       21.29      2.24 o 
  16   1   3       23.94       19.16      3.53 o 
  17   1   3        1.05        1.28      1.63 o 
  18   1   3       51.58       56.98      3.71 o 
 -19   2   3        1.10       -0.67      1.35 o 
 -18   2   3       46.97       53.03      4.58 o 
 -17   2   3        0.06       -1.06      1.06 o 
 -16   2   3       72.27       71.83      2.86 o 
 -15   2   3        0.19        0.43      0.94 o 
 -14   2   3        2.28        2.07      0.77 o 
 -13   2   3      125.17      127.37      2.89 o 
 -12   2   3      181.53      171.97      3.37 o 
 -11   2   3      957.28      916.31     12.03 o 
 -10   2   3      424.80      409.95      6.71 o 
  -9   2   3      143.97      141.88      2.95 o 
  -8   2   3       98.35       95.98      2.91 o 
  -7   2   3      752.04      760.09     15.97 o 
  -5   2   3     1195.64     1315.29     18.45 o 
  -4   2   3       28.91       29.38      1.09 o 
  -3   2   3      330.96      357.24      5.35 o 
  -2   2   3       30.24       43.65      0.88 o 
  -1   2   3       20.87       19.38      1.31 o 
   0   2   3      438.32      484.06      6.99 o 
   1   2   3      243.12      222.43      4.46 o 
   2   2   3       92.56      101.05      1.48 o 
   3   2   3       27.13       34.66      2.95 o 
   4   2   3        1.92        0.20      0.31 o 
   5   2   3        8.53       16.10      0.77 o 
   6   2   3        7.90       16.43      2.15 o 
   7   2   3       33.35       27.23      1.88 o 
   8   2   3       13.26       10.73      1.02 o 
   9   2   3       64.61       65.63      2.57 o 
  10   2   3      136.43      129.67      4.20 o 
  11   2   3      143.14      142.74      5.98 o 
  12   2   3       19.21       15.28      1.31 o 
  13   2   3       54.78       52.31      2.14 o 
  14   2   3       70.97       76.23      2.32 o 
  15   2   3       22.55       25.25      2.12 o 
  16   2   3       19.78       18.51      1.48 o 
  17   2   3        2.99        1.06      1.63 o 
  18   2   3       29.15       32.06      4.36 o 
 -18   3   3        9.64       11.62      1.70 o 
 -17   3   3       83.89       88.80      3.34 o 
 -16   3   3        3.43        4.08      1.04 o 
 -15   3   3        7.32        7.74      1.14 o 
 -14   3   3      106.34      108.05      2.83 o 
 -13   3   3        4.03        3.28      0.96 o 
 -12   3   3      334.27      317.52      6.07 o 
 -11   3   3      715.59      705.32     11.28 o 
 -10   3   3      231.88      223.45      4.57 o 
  -9   3   3      146.77      153.89      3.70 o 
  -8   3   3       46.21       48.51      2.60 o 
  -7   3   3      596.34      553.81     37.64 o 
  -6   3   3      624.68      611.34     11.55 o 
  -5   3   3      550.43      590.56      7.57 o 
  -4   3   3      135.00      181.18      2.53 o 
  -3   3   3        6.70        6.67      0.48 o 
  -2   3   3      826.96      812.08      8.35 o 
  -1   3   3      443.01      389.96      5.41 o 
   0   3   3        5.45        7.47      0.42 o 
   1   3   3      137.66      150.28      1.85 o 
   2   3   3      103.57      136.31      1.72 o 
   3   3   3      240.07      213.02      2.61 o 
   4   3   3      161.03      139.12      2.45 o 
   5   3   3        4.25        4.07      0.72 o 
   6   3   3       48.00       51.54      1.90 o 
   7   3   3       82.39       76.99      2.03 o 
   8   3   3       76.45       78.32      2.81 o 
   9   3   3        0.10        0.01      0.86 o 
  10   3   3       13.12       13.79      1.55 o 
  11   3   3       36.22       38.42      2.23 o 
  12   3   3        7.76        7.00      1.08 o 
  13   3   3       62.46       60.80      2.35 o 
  14   3   3      137.63      140.54      3.77 o 
  15   3   3       24.04       24.37      1.85 o 
  16   3   3        0.27       -0.21      1.48 o 
  17   3   3        0.12       -0.81      0.93 o 
 -16   4   3       13.12       12.74      1.43 o 
 -15   4   3        0.34        0.28      0.89 o 
 -14   4   3        3.04        4.79      1.13 o 
 -13   4   3       59.97       63.64      2.49 o 
 -12   4   3       15.85       16.74      1.50 o 
 -11   4   3        4.92        4.59      0.99 o 
 -10   4   3      142.08      125.46      3.36 o 
  -9   4   3       16.61       14.07      2.40 o 
  -8   4   3      767.68      765.16     12.04 o 
  -7   4   3       13.67       15.53      1.24 o 
  -6   4   3      241.49      240.28      4.69 o 
  -5   4   3       39.84       28.45      1.16 o 
  -4   4   3       87.97       87.16      2.26 o 
  -3   4   3       38.29       39.45      1.60 o 
  -2   4   3      897.24      879.58      8.49 o 
  -1   4   3      408.09      406.34      4.32 o 
   0   4   3      118.49      117.35      1.72 o 
   1   4   3      299.19      314.40      3.49 o 
   2   4   3      221.62      232.60      2.75 o 
   3   4   3      134.02      145.46      2.88 o 
   4   4   3       71.84       76.36      2.07 o 
   5   4   3      253.69      249.02      4.55 o 
   6   4   3       14.96       13.52      1.37 o 
   7   4   3      207.93      189.10      7.34 o 
   8   4   3      266.80      279.29     10.60 o 
   9   4   3        4.39        5.12      1.13 o 
  10   4   3       45.04       48.32      2.47 o 
  11   4   3        4.67        6.07      1.25 o 
  12   4   3        2.14        3.14      0.99 o 
  13   4   3        6.04        6.02      1.16 o 
  14   4   3        0.46       -0.06      0.87 o 
  15   4   3        5.50        5.69      1.26 o 
  16   4   3        0.11       -1.12      1.12 o 
 -15   5   3       34.94       39.60      2.45 o 
 -14   5   3       15.79       16.43      1.67 o 
 -13   5   3        9.12        8.88      1.35 o 
 -12   5   3        5.85        4.34      1.16 o 
 -11   5   3        0.06        0.13      0.90 o 
 -10   5   3        1.22        0.83      0.90 o 
  -9   5   3       31.74       30.92      1.97 o 
  -8   5   3        5.67        3.46      0.94 o 
  -7   5   3      179.72      163.68      3.87 o 
  -6   5   3        2.48        4.05      0.88 o 
  -5   5   3        1.11       -0.66      0.66 o 
  -4   5   3        4.83        3.64      0.78 o 
  -3   5   3       40.22       38.75      1.35 o 
  -2   5   3       52.30       61.50      1.34 o 
  -1   5   3      361.46      350.31      4.02 o 
   0   5   3      108.67      107.13      1.91 o 
   1   5   3       51.69       47.35      1.37 o 
   2   5   3      235.40      239.89      3.58 o 
   3   5   3      166.32      158.93      3.39 o 
   4   5   3       43.95       44.20      2.19 o 
   5   5   3       64.65       60.83      2.60 o 
   6   5   3        0.29       -0.61      0.73 o 
   7   5   3        1.19        0.18      0.87 o 
   8   5   3        7.51        5.84      1.36 o 
   9   5   3       33.33       34.08      2.47 o 
  10   5   3        5.84        6.42      1.34 o 
  11   5   3        2.63        2.51      1.10 o 
  12   5   3       11.91       12.85      1.51 o 
  13   5   3        5.62        7.05      1.64 o 
  14   5   3       11.03       12.35      1.55 o 
 -12   6   3       10.12        8.08      1.38 o 
 -11   6   3       22.49       26.16      3.16 o 
 -10   6   3        2.53        1.23      1.01 o 
  -9   6   3       65.72       69.72      2.76 o 
  -8   6   3       54.62       57.60      2.55 o 
  -7   6   3       63.29       61.89      2.23 o 
  -6   6   3        0.17        0.79      0.73 o 
  -5   6   3        7.17        8.45      1.04 o 
  -4   6   3       50.24       49.12      1.91 o 
  -3   6   3      219.09      231.04      4.29 o 
  -2   6   3       75.88       74.52      1.95 o 
  -1   6   3        0.01        0.03      0.67 o 
   0   6   3       46.31       49.89      1.60 o 
   1   6   3       11.53       10.59      0.92 o 
   2   6   3       93.90       97.78      2.89 o 
   3   6   3       59.21       65.50      2.36 o 
   4   6   3        0.07       -0.83      0.88 o 
   5   6   3      118.08      123.70      4.10 o 
   6   6   3       33.76       32.38      2.94 o 
   7   6   3       11.67        7.96      1.40 o 
   8   6   3        0.01       -1.17      1.17 o 
   9   6   3        5.65        8.30      2.47 o 
  10   6   3       49.44       54.70      3.23 o 
  11   6   3       26.68       32.25      3.15 o 
  -8   7   3        0.93        1.61      0.91 o 
  -7   7   3        6.68        5.74      1.14 o 
  -6   7   3        0.57        2.61      0.99 o 
  -5   7   3       37.20       35.48      1.97 o 
  -4   7   3       16.18       13.91      1.57 o 
  -3   7   3       47.31       47.99      4.22 o 
  -2   7   3        0.04        0.41      1.90 o 
  -1   7   3        0.34        1.00      0.93 o 
   0   7   3        1.64        2.34      1.80 o 
   1   7   3        1.98       -0.46      1.54 o 
   2   7   3       13.98       13.72      1.86 o 
   3   7   3        3.76        4.46      2.01 o 
   4   7   3        5.57        3.59      2.06 o 
   5   7   3        0.06        1.65      1.70 o 
   6   7   3        1.08        1.41      1.78 o 
   7   7   3       15.82       17.22      2.25 o 
 -19   0   4        9.09       15.65      3.27 o 
 -18   0   4        1.22        1.63      1.97 o 
 -17   0   4       21.15       13.85      2.94 o 
 -16   0   4        0.25        0.73      1.74 o 
 -15   0   4      538.61      514.74     10.79 o 
 -14   0   4      137.56      147.72      4.46 o 
 -13   0   4      135.95      133.80      4.02 o 
 -12   0   4       17.73       14.26      1.54 o 
 -11   0   4        8.44       11.41      0.82 o 
 -10   0   4     1059.52      983.32     12.31 o 
  -9   0   4      156.70      146.19      2.87 o 
  -8   0   4     2601.90     2822.92     38.68 o 
  -7   0   4        2.09        4.55      0.43 o 
  -6   0   4       19.00       17.91      0.66 o 
  -5   0   4     1923.42     1851.30     25.41 o 
  -4   0   4     1755.82     1785.56     29.91 o 
  -3   0   4     5760.12     5587.55    244.67 o 
  -1   0   4     5801.67     5721.63     77.79 o 
   0   0   4    14056.62    14158.25    233.63 o 
   1   0   4     2399.46     2371.21     39.56 o 
   2   0   4      277.59      301.37      5.61 o 
   3   0   4     1228.17     1220.77     34.43 o 
   4   0   4      590.55      609.72     10.85 o 
   5   0   4        9.99       22.52      3.81 o 
   6   0   4     3044.69     3049.55     76.47 o 
   7   0   4      281.64      314.96      8.94 o 
   8   0   4       99.14       84.05      2.65 o 
   9   0   4        1.37        3.66      0.91 o 
  10   0   4      202.44      206.43      6.27 o 
  11   0   4     1356.56     1313.90     19.00 o 
  12   0   4       15.86       11.34      1.34 o 
  13   0   4      102.77      109.16      5.72 o 
  14   0   4       11.40        8.78      2.37 o 
  15   0   4        6.03        7.44      2.42 o 
  16   0   4      171.52      180.89      8.15 o 
  17   0   4        8.65        7.36      2.71 o 
  18   0   4        1.47        1.49      2.54 o 
 -19   1   4        0.27       -0.66      1.36 o 
 -18   1   4       14.96       15.45      2.11 o 
 -17   1   4        2.74        1.48      1.17 o 
 -16   1   4        2.85        2.07      1.06 o 
 -15   1   4        0.59        0.07      1.07 o 
 -14   1   4        0.29        0.67      0.90 o 
 -13   1   4        1.27        1.27      0.59 o 
 -12   1   4       13.33       11.51      0.99 o 
 -11   1   4       35.46       31.89      1.21 o 
 -10   1   4        4.05        3.05      0.57 o 
  -9   1   4        7.26       12.05      0.60 o 
  -8   1   4      329.05      334.21      3.78 o 
  -7   1   4       13.07       11.70      0.58 o 
  -6   1   4      104.78       92.39      1.24 o 
  -5   1   4      106.29      108.88      1.58 o 
  -4   1   4     2523.14     2601.37     27.41 o 
  -3   1   4        7.73        7.85      0.59 o 
  -2   1   4     9799.47    10232.69    108.26 o 
  -1   1   4      792.93      804.13      9.83 o 
   0   1   4     9741.98     9934.11    117.55 o 
   1   1   4     3929.99     3972.23     88.46 o 
   2   1   4      355.93      408.20      5.15 o 
   3   1   4      490.60      549.68      6.16 o 
   4   1   4        2.15        6.71      0.63 o 
   5   1   4      153.19      135.53      1.93 o 
   6   1   4        4.15        2.80      0.47 o 
   7   1   4     1066.60     1062.93     15.30 o 
   8   1   4      139.79      140.19      2.91 o 
   9   1   4       71.17       75.53      3.27 o 
  10   1   4       63.31       64.49      2.24 o 
  11   1   4       28.95       28.77      1.46 o 
  12   1   4       81.21       78.16      2.09 o 
  13   1   4        0.99        1.46      1.00 o 
  14   1   4        1.11        0.65      1.35 o 
  15   1   4        5.17        2.14      1.61 o 
  16   1   4        1.75        1.53      1.58 o 
  17   1   4        4.24        7.28      2.00 o 
  18   1   4        1.45        0.84      1.70 o 
 -19   2   4        4.51        6.56      2.02 o 
 -18   2   4        0.19       -1.14      1.14 o 
 -17   2   4        3.04        2.13      1.22 o 
 -16   2   4        0.45        0.42      1.01 o 
 -15   2   4       73.33       80.02      2.35 o 
 -14   2   4        3.97        3.43      0.85 o 
 -13   2   4      102.73       99.05      2.53 o 
 -12   2   4        3.45        3.17      0.77 o 
 -11   2   4      125.72      128.41      2.75 o 
 -10   2   4     1855.76     1829.75     20.04 o 
  -9   2   4      553.90      546.49      8.49 o 
  -8   2   4       15.58       17.32      1.65 o 
  -7   2   4       85.06       98.08      2.18 o 
  -6   2   4      164.98      183.72      2.91 o 
  -5   2   4      976.23      916.33     13.40 o 
  -4   2   4     2357.66     2449.97     26.10 o 
  -3   2   4      457.27      492.79     12.42 o 
  -2   2   4       10.52        9.22      0.44 o 
  -1   2   4       39.20       43.94      0.76 o 
   0   2   4     3129.13     3256.37     31.29 o 
   1   2   4     3258.30     3331.53     32.04 o 
   2   2   4     2336.36     2487.41     26.33 o 
   3   2   4      202.64      172.93      2.48 o 
   4   2   4       36.52       54.16      1.43 o 
   5   2   4      412.25      402.05      5.51 o 
   6   2   4     1945.47     2040.54     24.64 o 
   7   2   4      164.38      159.05      3.14 o 
   8   2   4     1154.14     1146.64     16.61 o 
   9   2   4      187.68      175.89      3.54 o 
  10   2   4       11.12        9.06      1.28 o 
  11   2   4       74.78       70.53      2.82 o 
  12   2   4        5.68        4.91      1.20 o 
  13   2   4      231.76      222.79      5.14 o 
  14   2   4       10.13       11.80      1.19 o 
  15   2   4        0.30       -0.02      0.86 o 
  16   2   4       26.80       23.51      1.96 o 
  17   2   4        0.23       -1.39      1.39 o 
 -18   3   4        0.27       -0.94      1.16 o 
 -17   3   4       14.42       13.19      1.73 o 
 -16   3   4        5.44        8.42      1.17 o 
 -15   3   4        9.21        6.10      1.06 o 
 -14   3   4       20.02       21.10      1.50 o 
 -13   3   4       18.92       13.86      1.21 o 
 -12   3   4        0.05       -0.81      0.94 o 
 -11   3   4        1.23        1.51      0.88 o 
 -10   3   4       73.11       67.74      2.50 o 
  -9   3   4      174.27      178.45      3.85 o 
  -8   3   4       35.34       35.53      2.28 o 
  -7   3   4       28.96       23.92      2.22 o 
  -6   3   4      132.88      136.54      3.42 o 
  -5   3   4        0.16        0.25      0.15 o 
  -4   3   4      219.44      207.15      2.86 o 
  -3   3   4      907.48      886.43     11.22 o 
  -2   3   4      115.15      112.61      1.85 o 
  -1   3   4      327.27      303.78      3.87 o 
   0   3   4       68.29       72.09      1.39 o 
   1   3   4     1031.17     1043.64     11.58 o 
   2   3   4     1682.59     1710.57     18.45 o 
   3   3   4       36.58       39.08      1.60 o 
   4   3   4       39.61       42.90      1.41 o 
   5   3   4       16.86       15.62      1.22 o 
   6   3   4      628.12      611.88     11.25 o 
   7   3   4     1230.61     1194.11     17.31 o 
   8   3   4       77.70       63.81      2.56 o 
   9   3   4      126.01      113.79      3.61 o 
  10   3   4      149.64      143.06      4.23 o 
  11   3   4        5.02        4.55      1.12 o 
  12   3   4       51.51       58.94      2.76 o 
  13   3   4        1.46        0.59      0.89 o 
  14   3   4       14.69       17.70      1.63 o 
  15   3   4        4.83        3.22      1.22 o 
  16   3   4        3.28        2.23      1.67 o 
 -16   4   4        1.04        0.35      0.99 o 
 -15   4   4       26.02       27.49      1.78 o 
 -14   4   4       25.76       25.74      2.42 o 
 -13   4   4      109.41      114.24      3.39 o 
 -12   4   4       78.66       82.54      3.31 o 
 -11   4   4       46.03       41.96      1.96 o 
 -10   4   4       69.90       70.81      2.49 o 
  -9   4   4       12.01       16.36      2.05 o 
  -8   4   4       53.51       55.13      2.10 o 
  -7   4   4       30.02       34.38      1.65 o 
  -6   4   4      183.79      158.13      2.94 o 
  -5   4   4      298.29      279.64      3.96 o 
  -4   4   4      220.12      216.15      2.89 o 
  -3   4   4        7.97        6.36      0.55 o 
  -2   4   4        0.02       -0.36      0.36 o 
  -1   4   4        2.40        2.06      0.43 o 
   0   4   4     1436.16     1376.17     12.86 o 
   1   4   4      305.49      289.49      3.30 o 
   2   4   4       90.63       89.74      1.62 o 
   3   4   4       21.32       21.84      0.96 o 
   4   4   4       48.50       51.85      1.73 o 
   5   4   4       21.22       24.64      1.32 o 
   6   4   4      320.34      297.96     10.49 o 
   7   4   4       42.49       43.92      2.20 o 
   8   4   4      504.48      484.42     10.12 o 
   9   4   4       80.45       88.06      3.26 o 
  10   4   4        0.85        1.18      0.93 o 
  11   4   4       68.70       72.54      5.44 o 
  12   4   4        0.88        0.20      1.58 o 
  13   4   4       43.60       43.17      2.15 o 
  14   4   4       23.01       24.94      4.14 o 
  15   4   4        3.42        2.99      1.42 o 
 -15   5   4        0.30        1.69      0.94 o 
 -14   5   4       41.90       49.58      2.16 o 
 -13   5   4       30.04       27.12      2.04 o 
 -12   5   4        4.27        4.39      1.13 o 
 -11   5   4        3.34        5.83      1.17 o 
 -10   5   4        0.19        0.76      0.86 o 
  -9   5   4      216.40      221.88      4.97 o 
  -8   5   4       70.78       69.79      2.17 o 
  -7   5   4        0.04       -0.20      0.63 o 
  -6   5   4        3.74        6.52      0.87 o 
  -5   5   4       11.95       13.71      1.11 o 
  -4   5   4      254.62      269.36      4.02 o 
  -3   5   4      718.48      718.23      8.76 o 
  -2   5   4       35.05       36.30      1.09 o 
  -1   5   4       34.74       34.71      1.05 o 
   0   5   4       46.74       51.22      1.94 o 
   1   5   4        1.42        0.72      0.45 o 
   2   5   4       64.90       71.74      1.69 o 
   3   5   4       72.77       68.13      1.86 o 
   4   5   4        3.16        2.83      1.17 o 
   5   5   4        2.68        3.01      0.96 o 
   6   5   4       47.65       40.25      2.18 o 
   7   5   4        4.49        8.21      1.29 o 
   8   5   4       22.30       22.26      3.54 o 
   9   5   4        2.10        3.22      1.15 o 
  10   5   4       15.41       13.08      3.35 o 
  11   5   4       35.14       33.47      2.56 o 
  12   5   4       26.38       32.51      2.16 o 
  13   5   4       16.70       19.90      1.80 o 
 -12   6   4        4.65        6.28      1.10 o 
 -11   6   4       12.90       14.04      1.42 o 
 -10   6   4        4.80        5.51      1.04 o 
  -9   6   4        9.40        8.61      1.18 o 
  -8   6   4        2.70        4.00      0.97 o 
  -7   6   4       46.10       47.48      2.20 o 
  -6   6   4        7.42        8.54      1.09 o 
  -5   6   4        5.06        3.21      0.87 o 
  -4   6   4       45.47       46.67      1.86 o 
  -3   6   4       15.67       13.90      1.23 o 
  -2   6   4        9.36        8.35      1.32 o 
  -1   6   4      115.30      105.69      3.05 o 
   0   6   4        2.98        1.70      0.75 o 
   1   6   4       10.22        8.51      1.00 o 
   2   6   4        4.53        5.73      1.38 o 
   3   6   4        1.30        1.82      1.30 o 
   4   6   4       51.11       47.35      3.73 o 
   5   6   4        2.35        1.03      1.49 o 
   6   6   4        0.37       -0.69      1.49 o 
   7   6   4        0.11       -0.54      1.53 o 
   8   6   4        0.67       -0.46      1.53 o 
   9   6   4        0.62        1.62      1.87 o 
  10   6   4        0.21        1.14      1.93 o 
  11   6   4        0.01        0.85      2.20 o 
  -8   7   4       53.38       53.14      2.26 o 
  -7   7   4        7.29        8.07      1.39 o 
  -6   7   4       28.56       31.47      1.89 o 
  -5   7   4        0.01        0.66      0.83 o 
  -4   7   4        7.34        9.01      1.35 o 
  -3   7   4        4.88        5.35      1.19 o 
  -2   7   4       27.73       24.26      1.90 o 
  -1   7   4        3.66        1.89      1.04 o 
   0   7   4        2.51        4.58      2.18 o 
   1   7   4      126.82      147.75      7.28 o 
   2   7   4       24.05       27.42      2.50 o 
   3   7   4       16.81       21.22      3.16 o 
   4   7   4        4.39        4.56      2.03 o 
   5   7   4        0.45        0.08      1.68 o 
   6   7   4        0.59        0.29      1.74 o 
   7   7   4       63.48       79.48      5.60 o 
 -19   1   5        2.15        1.46      1.49 o 
 -18   1   5       62.89       62.12      2.85 o 
 -17   1   5      174.02      193.94      7.48 o 
 -16   1   5       39.49       34.58      2.14 o 
 -15   1   5        0.08        0.32      1.06 o 
 -14   1   5       10.15       11.24      1.28 o 
 -13   1   5      213.00      210.45      3.03 o 
 -12   1   5      263.94      259.90      3.47 o 
 -11   1   5        8.56        8.21      0.77 o 
 -10   1   5      431.71      431.02      4.96 o 
  -9   1   5       68.06       66.01      1.16 o 
  -8   1   5      469.01      450.60      4.57 o 
  -7   1   5      442.42      456.44      4.57 o 
  -6   1   5      184.38      167.37      1.96 o 
  -5   1   5      752.44      727.83      7.39 o 
  -4   1   5      392.87      398.39      3.93 o 
  -3   1   5     1458.56     1438.07     15.35 o 
  -1   1   5     6200.94     6349.50     86.83 o 
   0   1   5      586.98      515.12      7.51 o 
   1   1   5      142.51      159.22      4.12 o 
   2   1   5      528.17      562.86      7.01 o 
   3   1   5       17.30        7.11      0.51 o 
   4   1   5     1586.54     1694.74     20.36 o 
   5   1   5     5819.45     6193.82     65.13 o 
   6   1   5        0.01       -0.28      0.28 o 
   7   1   5      154.60      172.46      2.89 o 
   8   1   5     1019.45      998.16     14.61 o 
   9   1   5      506.07      487.83      7.84 o 
  10   1   5     1009.24     1020.35     15.15 o 
  11   1   5        5.05        2.35      1.15 o 
  12   1   5       19.96       20.82      1.63 o 
  13   1   5       75.22       80.63      2.28 o 
  14   1   5        6.68        7.27      1.27 o 
  15   1   5      337.34      349.24      8.69 o 
  16   1   5       16.92       22.60      2.60 o 
  17   1   5       40.52       37.91      3.30 o 
 -19   2   5       14.01       17.00      2.29 o 
 -18   2   5        3.99        2.61      1.28 o 
 -17   2   5        9.96        9.87      1.77 o 
 -16   2   5        7.62        5.34      1.30 o 
 -15   2   5        4.06        1.79      0.72 o 
 -14   2   5        0.16        0.08      0.57 o 
 -13   2   5       98.62       92.20      2.14 o 
 -12   2   5       64.51       64.68      1.72 o 
 -11   2   5       38.87       38.52      1.21 o 
 -10   2   5      256.58      245.58      3.29 o 
  -9   2   5       11.20       15.24      0.79 o 
  -8   2   5      156.16      157.50      2.76 o 
  -7   2   5      189.98      186.08      3.04 o 
  -6   2   5       58.31       54.53      1.02 o 
  -5   2   5      879.52      933.38      9.49 o 
  -4   2   5      656.88      666.20      6.92 o 
  -3   2   5       25.02       23.37      0.93 o 
  -2   2   5       59.12       70.21      1.84 o 
  -1   2   5     1363.79     1372.03     13.50 o 
   0   2   5      285.84      309.79      3.42 o 
   1   2   5      104.32      127.60      1.68 o 
   2   2   5      104.44      110.67      1.65 o 
   3   2   5      149.99      190.62      2.54 o 
   4   2   5      185.62      167.26      7.71 o 
   5   2   5       10.47        8.45      0.66 o 
   6   2   5      329.69      330.27      4.80 o 
   7   2   5      206.83      215.68      3.50 o 
   8   2   5      154.20      140.64      3.04 o 
   9   2   5       18.86       15.29      1.11 o 
  10   2   5      183.67      174.97      4.73 o 
  11   2   5       17.10       18.09      1.68 o 
  12   2   5        2.07        2.80      1.16 o 
  13   2   5       55.92       49.59      2.67 o 
  14   2   5       70.21       68.33      2.55 o 
  15   2   5        1.15        0.08      1.39 o 
  16   2   5        4.20        5.12      1.31 o 
  17   2   5        1.36       -0.81      1.55 o 
 -18   3   5        5.27        4.55      1.41 o 
 -17   3   5        7.30        4.80      1.37 o 
 -16   3   5       25.41       24.73      1.48 o 
 -15   3   5        0.40        0.35      0.73 o 
 -14   3   5       82.05       84.32      2.45 o 
 -13   3   5       91.36       98.30      2.76 o 
 -12   3   5        7.30        8.28      1.00 o 
 -11   3   5      140.84      143.12      3.52 o 
 -10   3   5       19.74       17.25      1.16 o 
  -9   3   5        5.55        6.36      0.78 o 
  -8   3   5      295.19      321.59      4.39 o 
  -7   3   5      281.92      258.69      4.08 o 
  -6   3   5      259.74      266.92      5.68 o 
  -4   3   5        2.58        5.94      0.70 o 
  -3   3   5      154.56      175.61      2.37 o 
  -2   3   5      275.90      281.83      3.39 o 
  -1   3   5        1.22        0.69      0.29 o 
   0   3   5      296.86      274.83      3.01 o 
   1   3   5       10.87        4.24      0.38 o 
   2   3   5      549.93      570.59      6.72 o 
   3   3   5       62.77       56.21      1.18 o 
   4   3   5       50.62       54.32      1.62 o 
   5   3   5      428.20      287.30      9.21 o 
   6   3   5       40.21       40.58      1.59 o 
   7   3   5       98.29      113.88      2.71 o 
   8   3   5      655.09      613.85     12.04 o 
   9   3   5      109.54      107.24      3.49 o 
  10   3   5       12.59       16.11      1.64 o 
  11   3   5      180.42      183.51      5.11 o 
  12   3   5        0.18       -0.16      0.92 o 
  13   3   5        1.75        3.00      2.06 o 
  14   3   5        2.90        3.19      1.15 o 
  15   3   5       71.80       73.10      2.80 o 
  16   3   5        4.38        4.55      1.68 o 
 -16   4   5       38.43       36.78      1.85 o 
 -15   4   5        1.92        2.54      0.89 o 
 -14   4   5        0.21       -0.60      0.72 o 
 -13   4   5       21.76       19.29      1.62 o 
 -12   4   5       58.69       66.56      2.21 o 
 -11   4   5       93.20       82.38      2.41 o 
 -10   4   5      110.35       97.41      2.55 o 
  -9   4   5        0.27        1.95      0.72 o 
  -8   4   5        0.38        1.52      0.64 o 
  -7   4   5       17.19       20.48      1.21 o 
  -6   4   5        0.26        0.19      0.42 o 
  -5   4   5       10.67        8.97      0.72 o 
  -4   4   5       38.36       33.04      1.01 o 
  -3   4   5       20.29       19.71      0.85 o 
  -2   4   5      884.18      932.17      9.71 o 
  -1   4   5      109.01      112.69      1.85 o 
   0   4   5        0.00        0.04      0.36 o 
   1   4   5      274.84      279.17      3.22 o 
   2   4   5        0.01       -0.40      0.40 o 
   3   4   5      389.27      404.28      5.54 o 
   4   4   5      221.56      204.70      3.98 o 
   5   4   5        3.21        2.45      0.61 o 
   6   4   5        3.82        4.60      1.00 o 
   7   4   5      114.88      109.16      3.51 o 
   8   4   5       77.46       75.16      7.17 o 
   9   4   5      416.96      425.24      9.27 o 
  10   4   5       54.07       54.55      2.66 o 
  11   4   5        0.33       -0.26      0.87 o 
  12   4   5        0.53        0.79      1.26 o 
  13   4   5        2.15        1.44      1.77 o 
  14   4   5      113.14      122.85      4.89 o 
  15   4   5        7.98       12.68      1.54 o 
 -15   5   5        0.07        0.44      0.92 o 
 -14   5   5       15.48       20.17      1.76 o 
 -13   5   5       31.22       35.83      1.96 o 
 -12   5   5        4.60        3.53      0.97 o 
 -11   5   5       18.65       18.28      1.43 o 
 -10   5   5        0.10       -1.04      1.04 o 
  -9   5   5       44.55       42.25      1.84 o 
  -8   5   5        9.37       13.35      1.18 o 
  -7   5   5        0.49        1.39      0.71 o 
  -6   5   5        0.15        0.00      0.61 o 
  -5   5   5        0.12        0.52      0.62 o 
  -4   5   5        1.76        1.07      0.57 o 
  -3   5   5       80.66       83.74      1.96 o 
  -2   5   5       26.69       28.95      1.11 o 
  -1   5   5      123.33      130.49      2.39 o 
   0   5   5        0.49        0.12      0.51 o 
   1   5   5       76.29       78.39      1.87 o 
   2   5   5       13.05        9.85      0.95 o 
   3   5   5        7.95        8.47      1.06 o 
   4   5   5       34.33       37.30      3.11 o 
   5   5   5       80.57       71.97      4.34 o 
   6   5   5        0.82        3.50      1.71 o 
   7   5   5       50.78       52.28      3.92 o 
   8   5   5        0.00       -1.13      1.25 o 
   9   5   5        0.63        1.32      1.62 o 
  10   5   5       37.99       36.88      3.96 o 
  11   5   5        0.02        0.71      1.75 o 
  12   5   5       22.51       30.53      3.94 o 
  13   5   5        3.52        3.66      1.51 o 
 -12   6   5        3.83        4.74      1.12 o 
 -11   6   5       47.22       45.14      2.22 o 
 -10   6   5       13.24       10.74      1.29 o 
  -9   6   5        0.01       -0.72      0.72 o 
  -8   6   5       19.02       21.13      1.60 o 
  -7   6   5      141.77      157.19      3.62 o 
  -6   6   5      109.00      109.24      2.88 o 
  -5   6   5      125.08      121.29      3.35 o 
  -4   6   5        4.01        5.33      0.93 o 
  -3   6   5       77.66       78.98      2.33 o 
  -2   6   5       76.06       83.16      2.39 o 
  -1   6   5      232.40      234.78      5.07 o 
   0   6   5        0.43       -0.01      0.77 o 
   1   6   5       73.33       73.30      2.41 o 
   2   6   5       77.26       76.66      3.32 o 
   3   6   5       91.96      105.52      3.95 o 
   4   6   5       71.95       71.59      4.67 o 
   5   6   5        0.09       -0.55      1.43 o 
   6   6   5       27.50       39.08      4.01 o 
   7   6   5        4.61        3.17      1.91 o 
   8   6   5       54.83       57.20      4.61 o 
   9   6   5        4.04        5.26      2.18 o 
  10   6   5        0.12        3.32      2.26 o 
  -8   7   5        9.79        9.17      1.29 o 
  -7   7   5        3.66        4.35      1.09 o 
  -6   7   5       11.46       14.17      1.41 o 
  -5   7   5        0.52        1.33      0.98 o 
  -4   7   5       27.44       28.75      2.09 o 
  -3   7   5       29.61       30.36      2.12 o 
  -2   7   5        8.26        6.97      1.29 o 
  -1   7   5        3.50        3.29      1.10 o 
   0   7   5        7.99        2.12      1.99 o 
   1   7   5       23.60       21.12      3.28 o 
   2   7   5       24.73       24.56      3.15 o 
   3   7   5        2.43        1.21      1.76 o 
   4   7   5        1.66        2.60      1.90 o 
   5   7   5        1.73        2.99      1.92 o 
   6   7   5        6.00        3.52      2.06 o 
 -19   0   6       33.87       25.90      3.69 o 
 -18   0   6       85.74       93.34      5.76 o 
 -17   0   6        1.94        3.98      2.15 o 
 -16   0   6       60.86       66.72      3.33 o 
 -15   0   6        1.91        2.50      1.28 o 
 -14   0   6      370.32      374.15      8.37 o 
 -13   0   6      303.84      306.00     10.35 o 
 -12   0   6      183.85      188.38      4.99 o 
 -11   0   6        9.89        7.50      0.75 o 
 -10   0   6     1512.04     1514.08     18.56 o 
  -9   0   6       53.07       44.38      1.60 o 
  -8   0   6      526.46      549.88      7.65 o 
  -7   0   6      141.78      155.06      2.94 o 
  -6   0   6      291.57      274.34      5.53 o 
  -5   0   6      683.40      636.04     11.35 o 
  -4   0   6       36.53       33.90      1.25 o 
  -2   0   6      373.81      389.04      7.01 o 
  -1   0   6       11.25       21.95      2.31 o 
   0   0   6     2965.11     2937.83     71.82 o 
   2   0   6     5146.38     5026.61     97.11 o 
   3   0   6      210.30      202.17      4.37 o 
   4   0   6      964.19      973.55     17.02 o 
   5   0   6      574.79      585.43     10.72 o 
   6   0   6       45.53       60.40      1.99 o 
   7   0   6     1811.57     1808.17     30.98 o 
   8   0   6      576.96      564.52     12.34 o 
   9   0   6        2.08        3.24      1.06 o 
  10   0   6       17.94       15.71      2.80 o 
  11   0   6      108.28      103.28      3.43 o 
  12   0   6      178.45      206.96      5.43 o 
  13   0   6      107.30       97.32      3.58 o 
  14   0   6      126.93      112.29      5.97 o 
  15   0   6        0.94        2.83      2.44 o 
  16   0   6        0.40       -2.02      2.02 o 
  17   0   6      247.06      292.61     11.55 o 
 -19   1   6       19.00       24.16      2.58 o 
 -18   1   6       17.27       19.08      2.75 o 
 -17   1   6        0.48        2.86      1.19 o 
 -16   1   6       34.38       27.57      3.72 o 
 -15   1   6        0.27       -0.09      0.90 o 
 -14   1   6        0.04        0.49      0.75 o 
 -13   1   6       21.33       22.43      1.04 o 
 -12   1   6      547.55      541.56      6.19 o 
 -11   1   6        0.49        0.09      0.57 o 
 -10   1   6      670.27      697.46      7.53 o 
  -9   1   6      122.51      122.48      1.73 o 
  -8   1   6      304.84      308.41      3.34 o 
  -7   1   6      130.60      125.09      1.66 o 
  -6   1   6        8.39       11.75      0.50 o 
  -5   1   6       35.69       37.25      1.07 o 
  -4   1   6      681.81      713.88      6.74 o 
  -3   1   6        1.63        2.81      0.27 o 
  -2   1   6      165.04      178.14      2.69 o 
  -1   1   6     1003.01      600.99     15.32 o 
   0   1   6       36.90       36.33      0.87 o 
   1   1   6      229.06      244.29      2.76 o 
   2   1   6        2.74        0.97      0.31 o 
   3   1   6       17.24       17.37      1.28 o 
   4   1   6       53.22       53.18      1.27 o 
   5   1   6      115.45      120.97      1.90 o 
   6   1   6      352.79      360.92      4.49 o 
   7   1   6      423.14      429.69      6.37 o 
   8   1   6      171.41      168.70      3.32 o 
   9   1   6       87.86       92.55      2.63 o 
  10   1   6      412.78      422.56      7.14 o 
  11   1   6        7.47        7.62      0.98 o 
  12   1   6      116.11      106.62      3.04 o 
  13   1   6       54.25       64.09      2.49 o 
  14   1   6        0.23       -0.56      0.94 o 
  15   1   6        0.09       -0.52      1.45 o 
  16   1   6        0.40        1.79      1.83 o 
  17   1   6        0.03       -1.59      1.59 o 
 -18   2   6       43.41       39.24      2.52 o 
 -17   2   6        7.85        6.06      1.44 o 
 -16   2   6       71.52       68.02      2.76 o 
 -15   2   6       37.70       41.08      1.60 o 
 -14   2   6        9.56       10.05      1.06 o 
 -13   2   6      189.08      190.13      3.28 o 
 -12   2   6       39.73       37.42      1.22 o 
 -11   2   6        4.60        5.04      0.64 o 
 -10   2   6       81.47       78.45      1.62 o 
  -9   2   6      267.92      270.90      3.48 o 
  -8   2   6     1310.14     1329.19     14.74 o 
  -7   2   6        1.08        1.11      0.25 o 
  -6   2   6      150.42      152.49      1.92 o 
  -5   2   6        2.12        0.50      0.29 o 
  -4   2   6      516.46      518.57      5.57 o 
  -3   2   6     3530.97     3472.97     47.27 o 
  -2   2   6     1891.83     1934.39     18.99 o 
  -1   2   6      501.01      524.66      6.13 o 
   0   2   6      427.39      397.73      4.30 o 
   1   2   6      111.41      132.53      3.93 o 
   2   2   6      162.91      119.14      2.07 o 
   3   2   6       61.31       50.61      1.06 o 
   4   2   6       53.87       61.88      1.44 o 
   5   2   6       18.41       21.36      2.02 o 
   6   2   6      202.14      217.01      3.52 o 
   7   2   6      830.16      832.09     10.80 o 
   8   2   6      114.70      111.35      2.69 o 
   9   2   6        3.44        3.27      0.78 o 
  10   2   6       49.72       48.46      2.32 o 
  11   2   6        2.24        3.02      1.07 o 
  12   2   6      193.22      208.18      5.64 o 
  13   2   6       62.32       73.64      3.24 o 
  14   2   6       99.92      101.73      3.13 o 
  15   2   6       15.95       18.27      2.07 o 
  16   2   6        4.25        4.39      1.35 o 
  17   2   6       19.96       17.20      2.40 o 
 -18   3   6        0.34       -0.95      1.14 o 
 -17   3   6        2.85        0.64      1.18 o 
 -16   3   6        0.14       -0.65      0.72 o 
 -15   3   6       55.16       55.14      2.01 o 
 -14   3   6      165.80      165.61      4.81 o 
 -13   3   6        0.14        0.51      0.67 o 
 -12   3   6        0.04       -0.21      0.65 o 
 -11   3   6        6.99        6.54      0.82 o 
 -10   3   6        4.40        8.46      0.90 o 
  -9   3   6      518.02      492.86      6.32 o 
  -8   3   6        0.03       -0.37      0.44 o 
  -7   3   6      134.84      125.27      3.36 o 
  -6   3   6       28.34       19.17      2.16 o 
  -5   3   6       90.21       92.62      1.86 o 
  -4   3   6      159.16      111.48      3.77 o 
  -3   3   6       53.20       46.32      1.09 o 
  -2   3   6      216.49      210.18      2.76 o 
  -1   3   6       15.66       18.52      0.65 o 
   0   3   6       31.62       34.05      0.89 o 
   1   3   6       54.36       52.05      1.67 o 
   2   3   6      127.89      119.91      2.03 o 
   3   3   6      128.64      118.72      2.25 o 
   4   3   6       33.84       35.55      1.86 o 
   5   3   6        9.60        6.86      0.71 o 
   6   3   6        2.42        1.41      0.59 o 
   7   3   6       74.63       70.73      1.85 o 
   8   3   6      306.86      300.81      6.85 o 
   9   3   6        5.98        6.25      1.15 o 
  10   3   6       80.45       79.08      3.18 o 
  11   3   6       13.65       11.22      2.26 o 
  12   3   6        0.07       -0.65      0.93 o 
  13   3   6       83.18       77.82      3.37 o 
  14   3   6        4.77        4.37      1.12 o 
  15   3   6        0.12        0.42      1.01 o 
  16   3   6       29.17       30.98      1.94 o 
 -16   4   6       51.51       56.12      2.32 o 
 -15   4   6        9.99        7.55      1.16 o 
 -14   4   6        8.12        5.79      0.97 o 
 -13   4   6       53.34       51.33      1.86 o 
 -12   4   6       94.38       99.39      2.70 o 
 -11   4   6       15.67       15.14      1.26 o 
 -10   4   6      151.06      145.47      3.24 o 
  -9   4   6       14.40       19.72      1.32 o 
  -8   4   6      314.35      274.31      4.72 o 
  -7   4   6      104.01      115.52      2.30 o 
  -6   4   6       47.01       55.60      1.52 o 
  -5   4   6       15.21       17.05      1.02 o 
  -4   4   6       12.00       12.26      0.85 o 
  -3   4   6       20.48       17.00      0.84 o 
  -2   4   6      277.76      266.52      3.48 o 
  -1   4   6      188.31      184.37      2.67 o 
   0   4   6      402.84      387.63      4.62 o 
   1   4   6      512.94      499.59      6.24 o 
   2   4   6      193.63      175.47      3.25 o 
   3   4   6      335.92      333.21      4.55 o 
   4   4   6       13.24       12.21      0.95 o 
   5   4   6        9.27        8.72      0.85 o 
   6   4   6      165.98      149.30      4.15 o 
   7   4   6       71.20       63.62      2.60 o 
   8   4   6       14.44       10.65      1.40 o 
   9   4   6       11.86        8.40      1.32 o 
  10   4   6        5.16        6.14      1.29 o 
  11   4   6        7.96        7.57      1.94 o 
  12   4   6        8.37        7.50      1.40 o 
  13   4   6        9.87        6.85      2.41 o 
  14   4   6       24.43       26.50      4.71 o 
 -14   5   6        0.01       -0.63      0.84 o 
 -13   5   6       17.01       15.90      1.44 o 
 -12   5   6       20.16       19.37      1.50 o 
 -11   5   6       75.19       64.70      2.29 o 
 -10   5   6       25.73       31.88      1.80 o 
  -9   5   6      124.85      106.47      2.82 o 
  -8   5   6        0.08        0.32      0.68 o 
  -7   5   6        0.55        0.67      0.64 o 
  -6   5   6        9.87       12.08      1.10 o 
  -5   5   6       73.55       83.64      2.00 o 
  -4   5   6       23.01       21.21      1.14 o 
  -3   5   6        0.53       -0.74      0.79 o 
  -2   5   6       39.73       38.31      1.24 o 
  -1   5   6        4.85        4.33      0.63 o 
   0   5   6      119.67      126.01      2.46 o 
   1   5   6      169.06      171.46      3.39 o 
   2   5   6        0.25        0.27      0.61 o 
   3   5   6       78.61       80.42      2.21 o 
   4   5   6       64.35       61.59      3.72 o 
   5   5   6       20.80       18.67      2.73 o 
   6   5   6      140.36      145.29      6.69 o 
   7   5   6       53.92       46.74      3.79 o 
   8   5   6        5.31        6.95      2.20 o 
   9   5   6        5.19        3.73      1.85 o 
  10   5   6       10.03        9.65      2.46 o 
  11   5   6        0.05       -1.39      1.39 o 
  12   5   6        3.11        5.05      2.20 o 
 -12   6   6        0.23        0.67      0.98 o 
 -11   6   6        3.94        5.35      1.15 o 
 -10   6   6        9.49        7.57      1.19 o 
  -9   6   6        1.55        2.49      0.93 o 
  -8   6   6       17.54       17.89      1.48 o 
  -7   6   6        4.95        4.64      1.03 o 
  -6   6   6       25.07       27.96      1.73 o 
  -5   6   6        1.80        3.75      0.95 o 
  -4   6   6        0.18       -0.18      0.71 o 
  -3   6   6       10.04       10.16      1.28 o 
  -2   6   6        4.92        5.41      0.94 o 
  -1   6   6       50.62       52.99      1.98 o 
   0   6   6        0.92        0.92      0.70 o 
   1   6   6        3.01        3.92      1.01 o 
   2   6   6       71.41       72.00      2.60 o 
   3   6   6       14.10       13.45      2.39 o 
   4   6   6        0.02       -1.03      1.20 o 
   5   6   6        2.71        4.19      1.81 o 
   6   6   6        0.24        1.26      1.66 o 
   7   6   6        0.00        0.84      1.61 o 
   8   6   6       13.55       11.13      2.66 o 
   9   6   6        3.27        4.24      2.16 o 
  10   6   6        4.47        4.45      2.22 o 
  -7   7   6       11.55       11.72      1.36 o 
  -6   7   6       36.38       42.29      2.57 o 
  -5   7   6       20.82       21.29      1.95 o 
  -4   7   6       41.91       44.89      2.45 o 
  -3   7   6        0.29       -0.09      1.00 o 
  -2   7   6        3.42        3.12      1.15 o 
  -1   7   6       31.87       31.25      2.14 o 
   0   7   6       25.99       27.35      3.64 o 
   1   7   6        1.09        1.22      1.84 o 
   2   7   6        4.05        5.15      2.14 o 
   3   7   6        0.64        1.48      1.72 o 
   4   7   6       12.98       14.44      2.88 o 
   5   7   6       20.49       28.94      3.80 o 
 -19   1   7        5.57        5.58      2.45 o 
 -18   1   7        5.74        8.35      1.48 o 
 -17   1   7      100.03      105.24      3.44 o 
 -16   1   7       82.04       94.42      4.01 o 
 -15   1   7        5.26        4.42      1.61 o 
 -14   1   7        0.12       -0.74      0.74 o 
 -13   1   7        1.53        1.30      0.57 o 
 -12   1   7      374.34      368.12      4.56 o 
 -11   1   7     2140.16     2084.51     20.77 o 
 -10   1   7       25.58       28.34      1.03 o 
  -9   1   7      141.10      163.59      2.54 o 
  -8   1   7      409.58      408.25      4.27 o 
  -7   1   7      807.37      813.88      7.79 o 
  -6   1   7     1833.75     1778.00     19.18 o 
  -5   1   7      515.30      551.25      6.40 o 
  -4   1   7     1998.42     2103.34     22.42 o 
  -3   1   7      481.45      535.86      5.58 o 
  -2   1   7        1.32        0.81      0.41 o 
  -1   1   7     5393.01     2877.89     68.08 o 
   0   1   7      313.81      322.83      3.99 o 
   1   1   7      956.42      970.66      9.72 o 
   2   1   7       29.68       30.76      0.84 o 
   3   1   7       75.19       80.92      1.56 o 
   4   1   7      698.66      686.09      8.82 o 
   5   1   7      287.36      276.40      3.79 o 
   6   1   7      255.89      266.90      3.57 o 
   7   1   7       62.18       66.06      1.45 o 
   8   1   7        8.30        6.77      0.77 o 
   9   1   7       69.02       70.32      2.20 o 
  10   1   7       35.59       30.41      1.55 o 
  11   1   7       44.08       52.46      1.98 o 
  12   1   7       29.75       29.42      1.91 o 
  13   1   7       12.56        9.89      1.37 o 
  14   1   7      102.28      111.80      4.68 o 
  15   1   7        1.43        2.20      1.70 o 
  16   1   7       24.28       19.96      2.55 o 
  17   1   7       10.28        9.92      2.61 o 
 -18   2   7        2.88        3.33      1.41 o 
 -17   2   7        3.24        4.57      1.33 o 
 -16   2   7       13.30        9.04      1.56 o 
 -15   2   7       42.51       39.24      2.19 o 
 -14   2   7        1.90        1.04      0.64 o 
 -13   2   7      127.93      128.35      2.57 o 
 -12   2   7       10.11        9.45      0.78 o 
 -11   2   7       23.53       25.17      1.07 o 
 -10   2   7        0.04        0.96      0.52 o 
  -9   2   7      166.66      183.86      2.66 o 
  -8   2   7        1.56        1.03      0.31 o 
  -7   2   7       28.97       24.42      0.81 o 
  -6   2   7      117.45      121.01      1.67 o 
  -5   2   7      256.16      256.00      3.13 o 
  -4   2   7        8.93       16.91      0.68 o 
  -3   2   7     1302.88     1426.93     15.41 o 
  -2   2   7      539.96      512.88      6.09 o 
  -1   2   7      481.19      518.78      6.15 o 
   0   2   7      954.63     1015.72     11.32 o 
   1   2   7       19.67       20.40      0.65 o 
   2   2   7      191.74      213.59      2.62 o 
   3   2   7      381.11      379.31      4.64 o 
   4   2   7        9.27       10.59      2.75 o 
   5   2   7      293.26      281.98      4.87 o 
   6   2   7      104.20       98.92      2.13 o 
   7   2   7       11.55        9.46      0.86 o 
   8   2   7      282.89      260.95      4.23 o 
   9   2   7       21.49       21.45      1.37 o 
  10   2   7      123.58      115.11      3.73 o 
  11   2   7        1.55        1.51      0.96 o 
  12   2   7       38.29       34.36      2.29 o 
  13   2   7        0.53       -0.42      1.06 o 
  14   2   7        0.21       -0.38      1.18 o 
  15   2   7       13.15       14.19      1.68 o 
  16   2   7       16.16       17.33      1.83 o 
 -17   3   7       17.52       16.37      1.80 o 
 -16   3   7        8.69        7.91      1.03 o 
 -15   3   7        0.00        1.18      0.79 o 
 -14   3   7        6.50        4.55      0.90 o 
 -13   3   7        8.04        8.08      0.92 o 
 -12   3   7        2.66        3.41      0.75 o 
 -11   3   7       77.77       74.70      1.92 o 
 -10   3   7        1.74        1.18      0.53 o 
  -9   3   7        4.33        5.66      0.66 o 
  -8   3   7        2.17        2.94      0.58 o 
  -7   3   7      598.27      575.98      7.12 o 
  -6   3   7      212.00      182.30      2.90 o 
  -5   3   7       22.25       18.27      1.10 o 
  -4   3   7       32.25       27.87      1.07 o 
  -3   3   7       12.97       13.62      0.71 o 
  -2   3   7       23.19       21.30      0.85 o 
  -1   3   7     2230.01     2224.58     24.04 o 
   0   3   7      139.98      145.80      2.37 o 
   1   3   7       72.53       67.50      1.50 o 
   2   3   7        0.75        1.00      0.42 o 
   3   3   7       65.78       42.66      1.93 o 
   4   3   7      442.51      429.57     20.41 o 
   5   3   7      227.45      223.95      3.72 o 
   6   3   7       26.02       25.00      1.21 o 
   7   3   7       26.15       26.05      1.30 o 
   8   3   7       26.12       26.86      1.84 o 
   9   3   7       64.85       65.80      2.73 o 
  10   3   7       83.47       81.23      3.15 o 
  11   3   7      111.81      103.01      3.72 o 
  12   3   7       72.35       70.16      3.16 o 
  13   3   7        7.24        6.46      1.55 o 
  14   3   7       13.50       14.35      1.91 o 
  15   3   7        1.24        0.31      1.00 o 
 -16   4   7       17.54       18.63      1.58 o 
 -15   4   7       35.09       39.95      2.04 o 
 -14   4   7        3.61        4.93      1.04 o 
 -13   4   7       79.48       87.80      3.05 o 
 -12   4   7        1.06        1.30      0.85 o 
 -11   4   7        1.31        0.46      0.76 o 
 -10   4   7      593.61      564.31      8.40 o 
  -9   4   7       10.59       11.18      1.09 o 
  -8   4   7       35.74       38.68      2.56 o 
  -7   4   7       60.59       61.18      1.64 o 
  -6   4   7        7.19       10.87      0.83 o 
  -5   4   7      146.48      147.99      2.67 o 
  -4   4   7      773.49      764.44      9.17 o 
  -3   4   7       58.21       59.30      1.46 o 
  -2   4   7      295.91      293.37      3.79 o 
  -1   4   7      122.55      127.19      2.12 o 
   0   4   7        0.08        0.09      0.49 o 
   1   4   7       83.75       84.67      2.09 o 
   2   4   7        0.79        1.84      0.63 o 
   3   4   7        0.10        0.50      0.56 o 
   4   4   7       12.81       11.98      1.19 o 
   5   4   7      385.11      384.64     10.65 o 
   6   4   7       75.41       86.37      2.67 o 
   7   4   7        7.21        6.23      1.95 o 
   8   4   7       16.76       17.05      2.71 o 
   9   4   7        1.46        1.12      1.52 o 
  10   4   7        0.16        1.18      1.55 o 
  11   4   7       29.03       32.91      3.76 o 
  12   4   7        0.91       -1.31      1.57 o 
  13   4   7        7.13        6.32      2.45 o 
  14   4   7        0.26        0.45      1.97 o 
 -14   5   7       19.09       17.13      1.78 o 
 -13   5   7        1.75        1.53      0.91 o 
 -12   5   7        1.42        0.17      0.91 o 
 -11   5   7       78.17       75.40      2.47 o 
 -10   5   7        7.57        9.49      1.37 o 
  -9   5   7       33.74       33.65      1.77 o 
  -8   5   7       31.78       25.52      1.55 o 
  -7   5   7        1.37        2.03      0.76 o 
  -6   5   7        1.10        1.34      0.71 o 
  -5   5   7       94.89       97.05      2.21 o 
  -4   5   7        7.42        7.82      0.83 o 
  -3   5   7        0.30       -0.03      0.56 o 
  -2   5   7       21.33       20.40      1.02 o 
  -1   5   7        7.23        7.31      0.81 o 
   0   5   7        5.12        5.86      0.85 o 
   1   5   7       15.83       15.84      1.18 o 
   2   5   7        2.72        3.07      0.76 o 
   3   5   7       63.33       58.83      1.97 o 
   4   5   7       26.00       28.44      1.79 o 
   5   5   7       16.80       19.15      2.80 o 
   6   5   7       31.92       32.52      3.54 o 
   7   5   7       71.61       82.88      5.19 o 
   8   5   7       24.22       17.54      2.94 o 
   9   5   7        2.62        1.24      1.67 o 
  10   5   7       22.34       24.29      3.43 o 
  11   5   7        0.00       -0.33      1.72 o 
  12   5   7       31.67       40.68      4.51 o 
 -11   6   7       24.05       26.90      2.19 o 
 -10   6   7       59.47       59.41      3.09 o 
  -9   6   7       51.02       48.33      2.35 o 
  -8   6   7       10.09       10.73      1.23 o 
  -7   6   7        8.74       10.13      1.20 o 
  -6   6   7       36.89       33.67      1.88 o 
  -5   6   7      220.52      222.61      4.43 o 
  -4   6   7       59.20       51.25      2.03 o 
  -3   6   7       52.41       55.43      2.03 o 
  -2   6   7        3.34        1.57      1.23 o 
  -1   6   7        2.60        2.19      0.86 o 
   0   6   7      194.84      209.07      4.13 o 
   1   6   7       73.67       74.00      2.33 o 
   2   6   7       25.24       24.47      1.75 o 
   3   6   7        0.65       -0.35      1.36 o 
   4   6   7        0.00        0.59      1.50 o 
   5   6   7        0.31        0.51      1.42 o 
   6   6   7       10.70        9.92      2.48 o 
   7   6   7        0.93        0.51      1.68 o 
   8   6   7        0.14        0.95      1.73 o 
   9   6   7        2.16       -1.46      1.46 o 
  -7   7   7       15.47       14.09      1.46 o 
  -6   7   7        4.38        2.87      1.22 o 
  -5   7   7       12.26       13.58      1.68 o 
  -4   7   7        2.45        2.62      1.18 o 
  -3   7   7        2.09        0.61      1.10 o 
  -2   7   7        1.13       -0.02      1.05 o 
  -1   7   7        1.41        2.64      1.29 o 
   0   7   7        6.74        7.21      2.29 o 
   1   7   7        3.33        4.75      2.24 o 
   2   7   7        0.03       -0.76      1.55 o 
   3   7   7        0.16        1.96      1.82 o 
   4   7   7        2.19        2.28      1.87 o 
 -19   0   8       38.44       38.20      4.12 o 
 -18   0   8        4.74        7.33      2.48 o 
 -17   0   8       39.62       36.74      6.01 o 
 -16   0   8        6.67        4.63      1.60 o 
 -15   0   8        1.23       -1.00      1.00 o 
 -14   0   8      123.07      127.55      4.19 o 
 -13   0   8        2.67        3.08      1.24 o 
 -12   0   8       39.45       36.86      2.23 o 
 -11   0   8       20.63       21.29      1.76 o 
 -10   0   8      205.88      190.71      3.76 o 
  -9   0   8      582.74      575.56      8.90 o 
  -8   0   8        3.44        3.60      0.68 o 
  -7   0   8      462.61      444.41      7.56 o 
  -6   0   8      438.51      456.35      7.06 o 
  -5   0   8       96.97       70.36      1.75 o 
  -4   0   8     3836.09     3793.93     63.21 o 
  -3   0   8      425.32      460.21      6.95 o 
  -2   0   8      563.09      555.36      8.21 o 
  -1   0   8       89.31       70.79      2.03 o 
   0   0   8      135.69      142.61      3.44 o 
   2   0   8      828.65      945.42     17.99 o 
   3   0   8     1851.81     1903.22     36.98 o 
   4   0   8      855.01      912.39     16.30 o 
   5   0   8       28.93       31.78      1.60 o 
   6   0   8     1231.55     1279.34     22.49 o 
   7   0   8      135.96      143.67      3.78 o 
   8   0   8     2205.78     2217.28     38.06 o 
   9   0   8      578.34      579.26      9.21 o 
  10   0   8        4.49        4.62      1.20 o 
  11   0   8      114.50      113.89      4.28 o 
  12   0   8      147.86      157.23      4.71 o 
  13   0   8      105.10      106.68      5.93 o 
  14   0   8      125.53      141.82      7.07 o 
  15   0   8        2.25        1.76      2.25 o 
  16   0   8        1.26        1.42      2.55 o 
 -19   1   8        0.05       -1.13      1.13 o 
 -18   1   8        0.22        0.63      1.72 o 
 -17   1   8        0.05       -0.29      1.08 o 
 -16   1   8       10.30       12.94      1.50 o 
 -15   1   8       15.91       13.36      1.28 o 
 -14   1   8        3.89        2.88      0.88 o 
 -13   1   8       13.77       14.87      0.92 o 
 -12   1   8       86.47       88.51      1.83 o 
 -11   1   8      100.34      104.99      1.98 o 
 -10   1   8      105.80      111.67      1.95 o 
  -9   1   8       30.19       27.87      0.89 o 
  -8   1   8      286.23      273.96      4.78 o 
  -7   1   8       48.56       48.33      1.17 o 
  -6   1   8      371.99      385.64     10.67 o 
  -5   1   8       26.68       34.98      0.97 o 
  -4   1   8     1504.42     1654.56     16.29 o 
  -3   1   8      203.03      174.36      2.53 o 
  -2   1   8     1368.25     1412.15     17.22 o 
  -1   1   8     1660.89     1685.59     20.33 o 
   0   1   8     1478.78     1564.50     16.98 o 
   1   1   8        2.85        2.64      0.67 o 
   2   1   8       35.16       47.38      1.11 o 
   3   1   8      112.39      112.19      2.03 o 
   4   1   8       34.35       35.37      1.53 o 
   5   1   8      439.11      439.33      5.40 o 
   6   1   8      221.89      233.64      3.29 o 
   7   1   8       98.13       90.93      2.11 o 
   8   1   8       21.68       24.95      1.25 o 
   9   1   8      196.57      185.22      3.39 o 
  10   1   8        4.33        3.36      0.87 o 
  11   1   8       12.88        9.17      1.13 o 
  12   1   8        5.41        4.45      1.16 o 
  13   1   8        0.19       -0.53      1.57 o 
  14   1   8        0.22       -1.11      1.11 o 
  15   1   8       12.17       14.07      2.25 o 
  16   1   8       11.75       10.45      2.21 o 
 -18   2   8        0.28        0.14      1.16 o 
 -17   2   8        0.60        0.49      1.81 o 
 -16   2   8       10.40        8.97      1.38 o 
 -15   2   8       49.80       49.41      2.32 o 
 -14   2   8       72.90       74.17      1.98 o 
 -13   2   8       48.03       48.54      1.61 o 
 -12   2   8      122.52      117.94      2.16 o 
 -11   2   8        9.75        9.15      0.76 o 
 -10   2   8      104.95      103.65      1.92 o 
  -9   2   8      535.35      537.76      6.09 o 
  -8   2   8       53.46       59.73      2.22 o 
  -7   2   8      119.21      124.24      1.97 o 
  -6   2   8      154.43      147.36      2.16 o 
  -5   2   8       80.42       66.86      1.17 o 
  -4   2   8      312.82      329.97      3.78 o 
  -3   2   8       10.49        8.77      0.74 o 
  -2   2   8     4172.84     4316.63     45.66 o 
  -1   2   8        1.02        0.93      0.44 o 
   0   2   8      591.72      607.97      8.00 o 
   1   2   8     1158.48     1216.85     13.96 o 
   2   2   8       52.55       52.76      1.05 o 
   3   2   8      478.11      468.48      5.63 o 
   5   2   8       10.55       10.36      1.60 o 
   6   2   8      279.28      275.55      4.36 o 
   7   2   8      592.94      582.47      8.04 o 
   8   2   8      141.87      145.89      2.89 o 
   9   2   8        1.81        3.02      0.70 o 
  10   2   8       15.05       10.79      1.45 o 
  11   2   8        0.04        0.23      0.99 o 
  12   2   8        8.71       10.72      1.58 o 
  13   2   8       60.18       61.28      3.06 o 
  14   2   8       60.14       63.68      5.61 o 
  15   2   8        1.37       -0.60      1.07 o 
  16   2   8        0.46        0.43      1.21 o 
 -17   3   8        0.53       -1.19      1.31 o 
 -16   3   8        1.52        0.91      0.97 o 
 -15   3   8        9.35       10.16      1.24 o 
 -14   3   8       58.76       62.13      2.18 o 
 -13   3   8      147.29      144.06      3.26 o 
 -12   3   8       68.77       68.24      2.15 o 
 -11   3   8       13.99       16.23      1.19 o 
 -10   3   8       54.93       52.88      1.57 o 
  -9   3   8       32.24       32.12      1.28 o 
  -8   3   8      135.19      135.12      2.49 o 
  -7   3   8       39.60       37.84      1.32 o 
  -6   3   8       86.19       67.66      1.89 o 
  -5   3   8       57.19       56.80      1.55 o 
  -4   3   8       12.64       15.63      1.50 o 
  -3   3   8      826.71      806.58      8.59 o 
  -2   3   8       13.44        9.74      0.72 o 
  -1   3   8      131.35      124.84      2.21 o 
   0   3   8      135.97      131.00      2.29 o 
   1   3   8        9.15        9.18      0.72 o 
   2   3   8      445.61      452.64      6.34 o 
   3   3   8       65.88       52.17      1.93 o 
   4   3   8       77.61       72.01      2.28 o 
   5   3   8        0.02        0.17      0.73 o 
   6   3   8        4.25        1.01      0.77 o 
   7   3   8       77.86       74.06      2.44 o 
   8   3   8       81.07       85.77      3.64 o 
   9   3   8       12.61       11.82      2.30 o 
  10   3   8        0.33        1.77      1.51 o 
  11   3   8        1.76       -0.28      1.40 o 
  12   3   8       26.01       22.22      3.17 o 
  13   3   8       31.65       34.94      3.94 o 
  14   3   8        0.00       -0.96      1.71 o 
  15   3   8        6.86        7.65      2.38 o 
 -16   4   8        8.83       10.94      1.31 o 
 -15   4   8       86.26       94.64      2.87 o 
 -14   4   8       39.25       45.14      2.04 o 
 -13   4   8        2.31        2.18      0.92 o 
 -12   4   8        1.50        1.61      0.82 o 
 -11   4   8        1.64        2.88      0.88 o 
 -10   4   8      208.37      213.90      4.18 o 
  -9   4   8       37.25       37.75      1.66 o 
  -8   4   8       24.53       21.18      1.55 o 
  -7   4   8       31.52       32.50      1.52 o 
  -6   4   8       60.93       54.49      1.59 o 
  -5   4   8       58.04       60.09      1.67 o 
  -4   4   8      322.51      341.54      4.82 o 
  -3   4   8       16.49       17.39      0.92 o 
  -2   4   8      187.90      190.14      2.82 o 
  -1   4   8       34.66       40.29      1.34 o 
   0   4   8       14.75       14.34      0.89 o 
   1   4   8       47.79       49.35      1.63 o 
   2   4   8        1.67        1.34      0.63 o 
   3   4   8        1.76        4.86      0.92 o 
   4   4   8      155.35      146.47      3.56 o 
   5   4   8       99.19       91.94      2.80 o 
   6   4   8       11.01       11.86      1.31 o 
   7   4   8        0.11        0.50      1.45 o 
   8   4   8       27.22       29.81      3.55 o 
   9   4   8      108.88      124.12      6.43 o 
  10   4   8        6.56        4.47      1.93 o 
  11   4   8       14.74       15.63      2.99 o 
  12   4   8        5.78        6.39      2.42 o 
  13   4   8        3.76        5.16      2.30 o 
 -14   5   8        0.12        0.30      0.91 o 
 -13   5   8        0.09       -0.76      0.76 o 
 -12   5   8       10.44        8.82      1.19 o 
 -11   5   8        9.65        9.42      1.23 o 
 -10   5   8        2.99        2.46      0.91 o 
  -9   5   8       68.02       73.95      2.40 o 
  -8   5   8       69.39       75.03      2.40 o 
  -7   5   8       37.36       34.22      1.71 o 
  -6   5   8        4.48        5.37      0.78 o 
  -5   5   8       29.09       22.91      1.26 o 
  -4   5   8       47.96       49.76      1.86 o 
  -3   5   8      339.22      333.12      4.89 o 
  -2   5   8      150.77      157.23      2.94 o 
  -1   5   8       92.77       85.64      2.32 o 
   0   5   8        0.42       -0.48      0.63 o 
   1   5   8       73.19       77.18      2.22 o 
   2   5   8      141.46      146.79      3.21 o 
   3   5   8       31.67       34.54      1.94 o 
   4   5   8        1.39        0.67      0.83 o 
   5   5   8        2.50        0.26      1.02 o 
   6   5   8       50.44       39.54      3.62 o 
   7   5   8      153.66      146.42      7.16 o 
   8   5   8       53.43       57.69      4.49 o 
   9   5   8        9.50        9.86      2.48 o 
  10   5   8        2.02        3.18      2.11 o 
  11   5   8        0.39       -1.37      1.37 o 
 -11   6   8        0.58        2.23      1.04 o 
 -10   6   8       38.95       44.70      2.77 o 
  -9   6   8       14.49       15.07      1.46 o 
  -8   6   8        6.84        7.53      1.15 o 
  -7   6   8       23.95       24.18      1.68 o 
  -6   6   8        0.23       -0.22      0.81 o 
  -5   6   8        0.15        0.74      0.88 o 
  -4   6   8       15.38       15.41      1.58 o 
  -3   6   8        3.56        4.28      0.94 o 
  -2   6   8        3.93        4.04      1.13 o 
  -1   6   8        3.12        4.08      1.10 o 
   0   6   8       58.73       57.00      2.45 o 
   1   6   8       30.97       31.16      2.34 o 
   2   6   8        0.43        0.52      0.80 o 
   3   6   8        5.55        5.45      1.90 o 
   4   6   8        1.55        4.40      1.86 o 
   5   6   8        1.13        1.73      1.69 o 
   6   6   8        0.00        0.59      1.84 o 
   7   6   8       12.94        8.50      2.52 o 
   8   6   8       33.15       32.98      4.13 o 
  -6   7   8       16.57       16.25      1.84 o 
  -5   7   8        0.16        3.15      1.26 o 
  -4   7   8       14.50       13.58      1.64 o 
  -3   7   8        4.18        4.88      1.33 o 
  -2   7   8       32.40       27.16      2.59 o 
  -1   7   8       18.70       19.03      2.71 o 
   0   7   8        6.53        7.07      2.35 o 
   1   7   8       40.39       39.05      4.36 o 
   3   7   8       44.87       56.81      4.56 o 
 -18   1   9        0.00        0.60      1.57 o 
 -17   1   9       78.57       82.17      7.87 o 
 -16   1   9        3.06        1.12      1.05 o 
 -15   1   9      104.62      109.19      2.84 o 
 -14   1   9       56.13       56.46      2.81 o 
 -13   1   9      114.82      114.46      2.41 o 
 -12   1   9        2.70        4.17      0.66 o 
 -11   1   9        7.38        8.99      0.84 o 
 -10   1   9      245.11      244.78      3.62 o 
  -9   1   9       28.17       24.32      0.93 o 
  -8   1   9       13.47       12.74      0.73 o 
  -7   1   9      160.91      159.54      2.43 o 
  -6   1   9      146.86      151.99      2.29 o 
  -5   1   9     1204.05     1211.29     12.19 o 
  -4   1   9       61.21       54.50      1.06 o 
  -3   1   9       87.86       95.69      1.82 o 
  -2   1   9      791.10      777.92      9.94 o 
  -1   1   9        3.91        3.64      0.81 o 
   0   1   9      661.75      626.49      7.32 o 
   1   1   9       14.74        8.27      0.53 o 
   2   1   9      105.00      109.74      1.88 o 
   3   1   9       81.94      100.41      1.95 o 
   4   1   9       87.60       93.02      2.44 o 
   5   1   9     1112.49     1127.95     12.65 o 
   6   1   9      580.47      582.05      7.02 o 
   7   1   9      238.37      242.25      4.03 o 
   8   1   9      154.31      145.95      2.91 o 
   9   1   9        0.61        0.77      0.71 o 
  10   1   9      163.17      166.27      3.83 o 
  11   1   9      237.46      251.75      5.15 o 
  12   1   9        0.12        0.40      0.96 o 
  13   1   9       28.75       28.98      3.68 o 
  14   1   9       35.96       37.90      2.32 o 
  15   1   9       27.32       20.40      2.47 o 
  16   1   9       64.08       72.77      3.96 o 
 -18   2   9        7.83       10.29      1.93 o 
 -17   2   9        1.61       -0.74      2.90 o 
 -16   2   9        5.79        2.95      1.45 o 
 -15   2   9        0.23       -0.88      0.88 o 
 -14   2   9        1.10        0.23      0.67 o 
 -13   2   9       13.21       13.70      0.98 o 
 -12   2   9       12.32       12.39      0.89 o 
 -11   2   9      157.37      153.22      2.51 o 
 -10   2   9       91.57       90.89      1.80 o 
  -9   2   9       37.99       32.52      1.13 o 
  -8   2   9        4.57        4.19      0.66 o 
  -7   2   9       17.21       21.28      0.87 o 
  -6   2   9       16.25       13.22      0.78 o 
  -5   2   9      123.45      127.91      2.19 o 
  -4   2   9        1.78        2.62      0.72 o 
  -3   2   9      413.36      451.73      6.24 o 
  -2   2   9       17.24       21.39      1.10 o 
  -1   2   9      518.84      535.87      7.24 o 
   0   2   9      130.83      140.84      2.58 o 
   1   2   9       10.96        6.44      0.67 o 
   2   2   9      171.99      171.12      3.48 o 
   3   2   9      135.12      147.61      2.72 o 
   4   2   9      110.02      103.22      2.17 o 
   5   2   9      103.48      105.50      2.81 o 
   6   2   9      396.58      378.29      6.68 o 
   7   2   9       14.23       17.80      1.12 o 
   8   2   9      120.24      110.64      3.07 o 
   9   2   9        1.92        1.68      0.72 o 
  10   2   9        1.23       -0.14      0.96 o 
  11   2   9      130.18      123.84      4.18 o 
  12   2   9        4.40        1.75      1.75 o 
  13   2   9        5.36        6.03      2.03 o 
  14   2   9       35.51       36.33      4.01 o 
  15   2   9        0.04       -1.91      2.11 o 
 -17   3   9       36.28       37.18      2.99 o 
 -16   3   9        2.52        3.94      1.02 o 
 -15   3   9        0.32        1.53      0.82 o 
 -14   3   9        9.08        9.42      1.15 o 
 -13   3   9        5.69        6.77      1.03 o 
 -12   3   9      131.03      126.69      3.03 o 
 -11   3   9        7.49        4.82      0.76 o 
 -10   3   9       72.69       70.08      1.86 o 
  -9   3   9      198.13      188.79      3.22 o 
  -8   3   9        8.33       13.63      1.05 o 
  -7   3   9        7.59       10.01      0.84 o 
  -6   3   9        6.40        5.14      0.69 o 
  -5   3   9      158.34      160.97      2.46 o 
  -4   3   9      474.48      456.37      5.81 o 
  -3   3   9      248.80      249.84      3.65 o 
  -2   3   9      113.30      127.28      2.30 o 
  -1   3   9      450.46      454.31      5.79 o 
   0   3   9      256.73      257.55      3.72 o 
   1   3   9      273.83      259.21      3.73 o 
   2   3   9      217.52      197.39      3.56 o 
   3   3   9        9.02        5.80      0.90 o 
   4   3   9        8.03        8.45      1.09 o 
   5   3   9      435.29      419.34      9.76 o 
   6   3   9      119.26      124.57      3.38 o 
   7   3   9        3.10        3.02      0.91 o 
   8   3   9        7.36        6.56      1.09 o 
   9   3   9       16.40       16.62      2.70 o 
  10   3   9       71.27       74.62      4.81 o 
  11   3   9        3.39        2.93      1.89 o 
  12   3   9        0.01       -1.55      1.58 o 
  13   3   9       10.29        6.69      2.30 o 
  14   3   9       10.65       10.37      2.71 o 
 -16   4   9       25.08       23.70      1.76 o 
 -15   4   9        2.78        2.10      1.48 o 
 -14   4   9        8.85        5.35      1.08 o 
 -13   4   9       23.55       20.62      1.54 o 
 -12   4   9       60.53       60.28      2.21 o 
 -11   4   9       36.40       41.06      2.45 o 
 -10   4   9       21.21       14.71      1.28 o 
  -9   4   9        1.85        2.52      0.73 o 
  -8   4   9       10.51        9.68      0.90 o 
  -7   4   9       29.57       37.55      1.43 o 
  -6   4   9       91.68      101.18      2.25 o 
  -5   4   9        0.33       -0.50      0.50 o 
  -4   4   9      155.92      156.18      2.83 o 
  -3   4   9        2.89        3.05      0.63 o 
  -2   4   9        2.89        4.50      0.68 o 
  -1   4   9        8.05        8.12      0.78 o 
   0   4   9       67.50       62.09      1.87 o 
   1   4   9      198.33      197.38      3.74 o 
   2   4   9       30.86       26.23      1.43 o 
   3   4   9       39.91       44.16      1.97 o 
   4   4   9       68.83       72.15      2.49 o 
   5   4   9        7.29        7.95      1.15 o 
   6   4   9        3.79        8.25      1.23 o 
   7   4   9      126.23      121.44      4.36 o 
   8   4   9       41.89       43.13      3.78 o 
   9   4   9      160.60      154.03      7.32 o 
  10   4   9        3.55        2.29      1.75 o 
  11   4   9        7.72        6.18      2.29 o 
  12   4   9       76.10       77.40      5.57 o 
  13   4   9        4.68        5.09      2.38 o 
 -14   5   9        0.32        0.39      0.94 o 
 -13   5   9       31.35       35.93      2.09 o 
 -12   5   9        0.24       -0.24      0.86 o 
 -11   5   9        5.39        4.33      1.05 o 
 -10   5   9        4.43        6.94      1.09 o 
  -9   5   9       47.70       49.21      2.01 o 
  -8   5   9       83.22       86.18      4.09 o 
  -7   5   9      101.41      101.67      2.77 o 
  -6   5   9       15.48       14.36      1.10 o 
  -5   5   9       12.47       13.87      1.40 o 
  -4   5   9        4.60        5.17      0.81 o 
  -3   5   9       37.70       35.70      1.69 o 
  -2   5   9        8.58        8.65      1.17 o 
  -1   5   9        0.52       -0.01      0.64 o 
   0   5   9       20.99       22.27      1.40 o 
   1   5   9       25.80       25.02      1.47 o 
   2   5   9      114.64      114.89      2.85 o 
   3   5   9        6.68        7.46      1.24 o 
   4   5   9        0.22        1.11      0.91 o 
   5   5   9       18.84       17.78      2.00 o 
   6   5   9        7.74       10.59      1.70 o 
   7   5   9       12.71       15.13      2.89 o 
   8   5   9       12.88       14.77      2.91 o 
   9   5   9       20.00       15.53      2.98 o 
  10   5   9       12.39       14.40      2.90 o 
  11   5   9       11.13        9.26      2.66 o 
 -10   6   9        4.84        5.65      1.16 o 
  -9   6   9       13.37       15.93      1.50 o 
  -8   6   9       27.84       27.22      2.00 o 
  -7   6   9       76.31       87.72      2.77 o 
  -6   6   9       10.55       14.76      1.41 o 
  -5   6   9        0.00       -1.27      1.27 o 
  -4   6   9       12.61       10.42      1.21 o 
  -3   6   9       24.23       21.53      1.76 o 
  -2   6   9       20.86       23.61      1.84 o 
  -1   6   9      105.73      118.23      4.16 o 
   0   6   9        8.27       11.75      1.45 o 
   1   6   9        3.81        4.40      0.99 o 
   2   6   9       16.60       19.10      1.46 o 
   3   6   9       12.72        8.82      1.66 o 
   4   6   9       26.07       34.86      3.90 o 
   5   6   9       70.27       72.72      4.99 o 
   6   6   9       13.27       17.53      3.21 o 
   7   6   9        3.37        5.86      2.30 o 
   8   6   9       18.23       17.60      3.26 o 
  -4   7   9        0.25        1.70      1.35 o 
  -3   7   9        1.08        1.22      1.28 o 
  -2   7   9       11.94       12.75      2.03 o 
  -1   7   9       15.07       15.77      2.67 o 
   0   7   9        0.83        3.02      2.24 o 
   1   7   9       13.62        9.30      2.66 o 
 -18   0  10      109.25      126.28      4.79 o 
 -17   0  10        3.75        0.67      2.71 o 
 -16   0  10       12.92       11.35      1.88 o 
 -15   0  10       37.36       40.38      2.69 o 
 -14   0  10      136.59      138.19      4.45 o 
 -13   0  10      375.73      383.87      8.59 o 
 -12   0  10     1685.72     1742.40     30.71 o 
 -11   0  10       56.66       61.24      4.54 o 
 -10   0  10      401.43      404.44      6.81 o 
  -9   0  10       19.98       18.73      1.24 o 
  -8   0  10      778.74      804.07     12.05 o 
  -7   0  10      439.53      442.06      7.12 o 
  -6   0  10       58.73       68.08      2.18 o 
  -5   0  10       81.85       90.59      2.46 o 
  -4   0  10       24.15       21.04      1.04 o 
  -3   0  10     1507.12     1526.67     21.44 o 
  -2   0  10     1329.45     1368.80     19.33 o 
  -1   0  10       52.25       52.62      3.01 o 
   0   0  10      337.55      363.45      7.45 o 
   1   0  10        1.59       -0.11      0.39 o 
   3   0  10      623.76      633.61     11.98 o 
   4   0  10        7.60        8.31      1.10 o 
   5   0  10      206.39      221.11      5.23 o 
   6   0  10        0.44        0.03      0.75 o 
   7   0  10      197.75      201.21      5.41 o 
   8   0  10      204.99      204.31      5.10 o 
   9   0  10       86.07       84.56      3.22 o 
  10   0  10      163.06      163.91      4.82 o 
  11   0  10       10.21       11.18      1.69 o 
  12   0  10       41.80       48.10      2.81 o 
  13   0  10      102.40      105.88      4.10 o 
  14   0  10       87.04       96.07      6.00 o 
  15   0  10       21.55       21.80      3.62 o 
 -18   1  10        1.44       -0.03      1.87 o 
 -17   1  10        6.89        4.00      1.26 o 
 -16   1  10       20.30       19.15      1.48 o 
 -15   1  10        2.79        0.71      0.86 o 
 -14   1  10       12.25       11.66      1.17 o 
 -13   1  10        1.12        0.19      0.75 o 
 -12   1  10        8.42        8.15      0.86 o 
 -11   1  10       15.18       16.67      1.03 o 
 -10   1  10        0.02        0.32      0.54 o 
  -9   1  10        9.53        9.57      0.69 o 
  -8   1  10        1.39        2.07      0.47 o 
  -7   1  10        7.48        7.35      0.60 o 
  -6   1  10        1.55        1.41      0.38 o 
  -5   1  10      103.20      113.53      2.06 o 
  -4   1  10       11.54       10.97      0.80 o 
  -3   1  10      141.03      150.17      2.67 o 
  -2   1  10       14.46       11.54      0.77 o 
  -1   1  10       11.34       14.29      0.83 o 
   0   1  10       69.94       78.69      1.75 o 
   1   1  10      328.24      331.94      4.92 o 
   2   1  10       45.81       45.51      1.62 o 
   3   1  10       54.70       52.26      1.73 o 
   4   1  10        9.71        9.70      0.72 o 
   5   1  10       87.62       85.72      1.80 o 
   6   1  10      319.26      323.13      4.64 o 
   7   1  10       76.74       74.29      2.00 o 
   8   1  10      111.34      115.92      2.61 o 
   9   1  10       81.23       80.96      2.20 o 
  10   1  10       83.81       80.35      2.25 o 
  11   1  10        0.01        0.75      0.92 o 
  12   1  10        1.54       -0.38      1.03 o 
  13   1  10        4.43        5.03      1.32 o 
  14   1  10        0.31       -0.99      1.31 o 
  15   1  10       11.23       11.37      3.27 o 
 -18   2  10       41.93       39.77      3.16 o 
 -17   2  10        4.41        4.39      1.55 o 
 -16   2  10       19.65       19.44      2.22 o 
 -15   2  10        0.33       -1.06      1.82 o 
 -14   2  10        8.88        8.34      0.98 o 
 -13   2  10       78.78       80.86      2.05 o 
 -12   2  10        9.59        8.30      1.16 o 
 -11   2  10        7.78        7.36      0.85 o 
 -10   2  10        7.19        6.87      0.79 o 
  -9   2  10        3.14        2.47      0.72 o 
  -8   2  10      756.66      759.69     10.21 o 
  -7   2  10      118.36      107.11      2.06 o 
  -6   2  10        4.53        5.54      0.66 o 
  -5   2  10       17.83       21.29      0.99 o 
  -4   2  10      110.60      115.40      2.13 o 
  -3   2  10      256.57      255.33      4.03 o 
  -2   2  10      685.64      669.81     10.20 o 
  -1   2  10       13.73       13.41      1.12 o 
   0   2  10        9.87       10.09      0.84 o 
   1   2  10        6.83        5.70      0.62 o 
   2   2  10      286.95      288.63      4.49 o 
   3   2  10      261.20      254.86      4.10 o 
   4   2  10      118.73      129.03      3.22 o 
   5   2  10       13.82       18.21      2.05 o 
   6   2  10       12.58       11.44      1.17 o 
   7   2  10      183.22      177.96      5.28 o 
   8   2  10      138.74      152.27      3.68 o 
   9   2  10        0.65        0.46      0.80 o 
  10   2  10       10.59       11.87      1.60 o 
  11   2  10        7.43        8.00      2.12 o 
  12   2  10        4.45        4.83      1.94 o 
  13   2  10       66.08       70.45      4.78 o 
  14   2  10       21.57       23.34      3.46 o 
 -17   3  10       33.81       27.16      3.15 o 
 -16   3  10       13.12       12.59      2.52 o 
 -15   3  10        1.16        1.57      0.92 o 
 -14   3  10        5.14        5.53      1.04 o 
 -13   3  10        0.03        0.25      0.77 o 
 -12   3  10       56.36       53.77      2.03 o 
 -11   3  10      169.82      153.41      2.95 o 
 -10   3  10        5.44        8.69      0.89 o 
  -9   3  10       16.91       16.42      1.06 o 
  -8   3  10        3.94        4.34      0.71 o 
  -7   3  10       65.25       72.93      2.19 o 
  -6   3  10       73.46       70.49      2.41 o 
  -5   3  10      198.28      209.73      3.27 o 
  -4   3  10      105.13      108.62      2.18 o 
  -3   3  10      288.14      272.04      3.94 o 
  -2   3  10        2.65        3.66      0.66 o 
  -1   3  10      128.34      122.27      2.31 o 
   0   3  10       68.28       61.03      1.60 o 
   1   3  10        2.45        2.57      0.59 o 
   2   3  10        5.10        4.80      0.79 o 
   3   3  10       71.49       64.13      2.30 o 
   4   3  10       44.10       45.59      2.00 o 
   5   3  10        0.96       -0.55      0.69 o 
   6   3  10        5.52        6.43      1.07 o 
   7   3  10       27.77       30.47      2.40 o 
   8   3  10      107.05      105.99      5.25 o 
   9   3  10        2.25        0.95      1.35 o 
  10   3  10        4.78        7.08      2.18 o 
  11   3  10        0.92        0.73      1.64 o 
  12   3  10       13.09       18.39      3.07 o 
  13   3  10       14.73       10.77      2.73 o 
 -15   4  10        3.30        3.42      1.04 o 
 -14   4  10       13.53       13.53      1.79 o 
 -13   4  10       12.98       13.17      1.35 o 
 -12   4  10       75.65       73.16      2.45 o 
 -11   4  10        0.00        0.31      0.82 o 
 -10   4  10        2.75        5.32      1.00 o 
  -9   4  10        0.95       -0.51      0.71 o 
  -8   4  10       37.45       38.66      1.55 o 
  -7   4  10        4.30        3.83      0.73 o 
  -6   4  10       28.09       27.05      1.38 o 
  -5   4  10        3.57        3.31      0.79 o 
  -4   4  10       21.05       21.40      1.31 o 
  -3   4  10        6.55        4.49      0.72 o 
  -2   4  10       22.01       20.35      1.11 o 
  -1   4  10        0.81        0.63      0.62 o 
   0   4  10        0.86        1.40      0.67 o 
   1   4  10       37.42       34.69      1.52 o 
   2   4  10       63.82       64.94      2.03 o 
   3   4  10       86.03       89.64      2.76 o 
   4   4  10        0.93        0.45      0.77 o 
   5   4  10        4.75        2.42      0.92 o 
   6   4  10        6.92        6.88      1.21 o 
   7   4  10       48.76       49.75      4.52 o 
   8   4  10        0.51        0.93      1.19 o 
   9   4  10        7.27        9.80      2.49 o 
  10   4  10       36.21       29.12      3.76 o 
  11   4  10       13.05       13.44      3.02 o 
  12   4  10        2.92       -1.13      1.76 o 
 -13   5  10        5.28        5.61      1.16 o 
 -12   5  10        6.13        5.18      1.18 o 
 -11   5  10       66.05       56.21      2.30 o 
 -10   5  10        5.24        5.56      1.08 o 
  -9   5  10       37.57       32.80      1.87 o 
  -8   5  10        1.38       -0.73      0.73 o 
  -7   5  10       25.71       25.24      2.21 o 
  -6   5  10       93.45       90.30      3.56 o 
  -5   5  10       30.74       27.81      1.46 o 
  -4   5  10       16.36       19.18      1.85 o 
  -3   5  10        1.04        1.68      1.06 o 
  -2   5  10       91.85       90.55      2.91 o 
  -1   5  10      208.47      201.57      3.99 o 
   0   5  10       39.75       37.16      1.80 o 
   1   5  10        8.59        7.45      1.03 o 
   2   5  10        6.51        6.12      0.97 o 
   3   5  10        5.45        4.35      1.08 o 
   4   5  10       81.99       74.27      2.72 o 
   5   5  10       34.27       25.74      2.39 o 
   6   5  10        1.11        0.02      1.20 o 
   7   5  10        2.80        2.77      2.17 o 
   8   5  10       20.09       17.22      3.15 o 
   9   5  10        2.95        3.78      2.10 o 
  10   5  10        0.16        0.41      1.91 o 
 -10   6  10        0.03       -0.71      1.45 o 
  -9   6  10        3.96        4.35      1.14 o 
  -8   6  10       13.20       18.11      1.61 o 
  -7   6  10        9.87        8.75      1.82 o 
  -6   6  10       27.68       29.64      1.87 o 
  -5   6  10        1.21        0.70      1.17 o 
  -4   6  10        0.13        1.00      0.95 o 
  -3   6  10       11.77       12.21      1.63 o 
  -2   6  10        1.67        3.66      1.12 o 
  -1   6  10        7.74        7.70      1.32 o 
   0   6  10       27.92       27.15      1.96 o 
   1   6  10        0.57        0.29      0.80 o 
   2   6  10        0.01       -0.90      0.90 o 
   3   6  10        6.69        7.45      1.62 o 
   4   6  10        0.29        1.65      1.33 o 
   5   6  10        2.57        4.09      2.29 o 
   6   6  10       33.52       36.36      4.29 o 
   7   6  10       13.02       10.71      2.87 o 
 -18   1  11        0.15       -0.48      1.37 o 
 -17   1  11        4.17        3.37      1.54 o 
 -16   1  11       48.71       51.58      2.54 o 
 -15   1  11        0.32        0.05      0.99 o 
 -14   1  11       74.42       67.64      3.77 o 
 -13   1  11       88.84       88.36      2.89 o 
 -12   1  11       24.39       24.83      1.45 o 
 -11   1  11      456.04      456.88      7.43 o 
 -10   1  11       97.52       95.78      2.37 o 
  -9   1  11      145.56      150.86      3.02 o 
  -8   1  11       71.19       69.41      1.68 o 
  -7   1  11      161.34      170.60      2.80 o 
  -6   1  11      100.63       88.94      1.89 o 
  -5   1  11      666.87      675.25      8.06 o 
  -4   1  11       39.43       42.54      1.42 o 
  -3   1  11      282.13      271.77      4.20 o 
  -2   1  11        6.03        3.83      0.97 o 
  -1   1  11      456.57      472.73      7.81 o 
   0   1  11      631.37      654.80      8.66 o 
   1   1  11      206.94      209.67      3.56 o 
   2   1  11      188.58      184.87      3.28 o 
   3   1  11       88.56       89.71      2.28 o 
   4   1  11      190.68      194.56      3.45 o 
   5   1  11      405.13      409.75      6.04 o 
   6   1  11        1.67        2.47      0.85 o 
   7   1  11      143.23      149.52      4.43 o 
   8   1  11        4.05        4.27      1.02 o 
   9   1  11        2.61        2.84      0.90 o 
  10   1  11       48.40       56.41      3.09 o 
  11   1  11        4.99        1.01      1.17 o 
  12   1  11      125.95      129.93      4.63 o 
  13   1  11        1.45       -0.38      2.34 o 
  14   1  11        4.91        2.69      2.19 o 
 -17   2  11        1.46        1.44      1.39 o 
 -16   2  11        0.02       -0.66      1.07 o 
 -15   2  11        9.63        9.07      1.73 o 
 -14   2  11       37.01       37.74      2.22 o 
 -13   2  11       10.00       10.12      1.11 o 
 -12   2  11       14.53       13.81      1.20 o 
 -11   2  11       10.31       11.64      1.09 o 
 -10   2  11       71.50       72.23      2.26 o 
  -9   2  11       40.40       42.53      1.66 o 
  -8   2  11       88.64       79.27      2.12 o 
  -7   2  11        0.78        0.59      0.55 o 
  -6   2  11       32.60       35.33      1.65 o 
  -5   2  11      673.49      682.98      8.23 o 
  -4   2  11      455.11      437.39      5.65 o 
  -3   2  11        6.44        9.85      0.82 o 
  -2   2  11      191.50      189.60      3.32 o 
  -1   2  11       36.30       33.23      1.77 o 
   0   2  11      148.95      146.41      2.54 o 
   1   2  11      136.50      130.97      2.35 o 
   2   2  11        3.23        3.06      0.69 o 
   3   2  11       41.83       44.21      1.64 o 
   4   2  11       10.89        9.07      1.21 o 
   5   2  11       14.92       13.71      1.32 o 
   6   2  11       47.94       45.25      1.98 o 
   7   2  11        2.22        1.51      0.84 o 
   8   2  11        0.89        0.65      0.86 o 
   9   2  11       15.61       11.57      1.34 o 
  10   2  11        1.49        2.31      1.00 o 
  11   2  11        0.01        1.56      1.76 o 
  12   2  11        0.21        0.68      1.85 o 
  13   2  11        0.23        2.14      1.87 o 
  14   2  11        1.40        0.62      2.68 o 
 -16   3  11       25.18       24.36      2.50 o 
 -15   3  11       33.77       32.04      1.89 o 
 -14   3  11        0.17       -0.55      0.82 o 
 -13   3  11        6.25       10.19      1.19 o 
 -12   3  11       53.02       47.88      1.68 o 
 -11   3  11      112.12      121.47      2.61 o 
 -10   3  11       49.63       48.13      1.64 o 
  -9   3  11      198.79      194.09      3.77 o 
  -8   3  11       11.10       11.17      1.06 o 
  -7   3  11       54.67       48.87      1.85 o 
  -6   3  11      326.18      335.03      7.02 o 
  -5   3  11       72.42       77.13      1.85 o 
  -4   3  11        4.65        5.78      0.75 o 
  -3   3  11     1158.47     1149.37     13.20 o 
  -2   3  11      129.03      137.40      2.54 o 
  -1   3  11      214.29      221.35      3.45 o 
   0   3  11       23.56       25.03      1.19 o 
   1   3  11       17.48       18.63      1.03 o 
   2   3  11      227.64      224.58      4.80 o 
   3   3  11      159.14      148.37      3.68 o 
   4   3  11        0.65        1.12      1.07 o 
   5   3  11       43.36       49.62      2.14 o 
   6   3  11        5.08        4.90      1.07 o 
   7   3  11       50.76       54.32      2.31 o 
   8   3  11       15.32       16.75      2.35 o 
   9   3  11        6.57        6.15      1.44 o 
  10   3  11        6.97        6.70      2.22 o 
  11   3  11       13.40       15.15      2.79 o 
  12   3  11       14.02       14.36      3.11 o 
  13   3  11        0.09        4.09      2.10 o 
 -15   4  11       31.65       31.88      2.00 o 
 -14   4  11       11.51       13.44      1.44 o 
 -13   4  11        0.28        1.43      0.92 o 
 -12   4  11        7.50        4.41      1.64 o 
 -11   4  11        6.36        3.71      1.13 o 
 -10   4  11      115.53      109.91      2.90 o 
  -9   4  11       88.49       86.47      2.23 o 
  -8   4  11       22.42       18.03      1.18 o 
  -7   4  11        0.87        0.43      0.69 o 
  -6   4  11       50.38       51.85      2.03 o 
  -5   4  11       30.76       31.15      1.57 o 
  -4   4  11      243.35      233.90      5.26 o 
  -3   4  11       16.41       18.78      1.71 o 
  -2   4  11      140.20      137.78      2.67 o 
  -1   4  11        0.76        0.81      0.66 o 
   0   4  11       39.22       39.07      2.22 o 
   1   4  11       60.80       63.37      2.06 o 
   2   4  11        0.00       -0.64      0.64 o 
   3   4  11       17.41       16.35      1.50 o 
   4   4  11        9.58        9.83      1.31 o 
   5   4  11       33.14       25.02      1.98 o 
   6   4  11       34.43       32.45      2.12 o 
   7   4  11        2.07        1.83      1.26 o 
   8   4  11        0.08        2.00      1.27 o 
   9   4  11       10.76       10.45      2.58 o 
  10   4  11        4.77        6.41      2.38 o 
  11   4  11       14.13       14.89      3.11 o 
 -13   5  11        1.77        0.28      1.57 o 
 -12   5  11        4.43        5.04      1.15 o 
 -11   5  11      136.83      138.16      4.20 o 
 -10   5  11        1.89        2.53      1.33 o 
  -9   5  11       14.03       11.63      1.35 o 
  -8   5  11        0.43        0.22      1.05 o 
  -7   5  11       47.98       48.44      2.31 o 
  -6   5  11        4.76        5.30      1.01 o 
  -5   5  11       80.55       78.76      2.47 o 
  -4   5  11        4.83        8.15      1.43 o 
  -3   5  11        4.68        3.78      1.04 o 
  -2   5  11       16.13       15.77      1.53 o 
  -1   5  11        8.62       10.80      1.48 o 
   0   5  11       63.77       68.59      2.24 o 
   1   5  11       13.89       17.57      1.36 o 
   2   5  11        0.61        0.42      0.91 o 
   3   5  11        1.35        0.13      0.94 o 
   4   5  11       13.48       13.42      1.68 o 
   5   5  11        9.05       10.13      1.76 o 
   6   5  11        0.34        0.09      1.30 o 
   7   5  11       24.58       28.58      5.62 o 
   8   5  11       25.38       24.54      3.66 o 
   9   5  11        4.22        4.70      2.35 o 
  -9   6  11        3.63        3.33      1.27 o 
  -8   6  11        0.29        0.44      0.95 o 
  -7   6  11        1.85        0.24      1.10 o 
  -6   6  11        3.23        3.25      2.73 o 
  -5   6  11       15.87       14.47      2.02 o 
  -4   6  11       16.67       18.05      2.58 o 
  -3   6  11       19.91       16.63      1.71 o 
  -2   6  11       15.08       16.29      1.69 o 
  -1   6  11        2.14        2.14      1.08 o 
   0   6  11       42.81       45.18      2.53 o 
   1   6  11       31.75       32.84      1.90 o 
   2   6  11       38.99       41.67      2.39 o 
   3   6  11       12.79        8.68      1.78 o 
   4   6  11        3.52        4.41      2.03 o 
   5   6  11        5.36        6.98      2.54 o 
 -18   0  12       17.84       17.58      3.78 o 
 -17   0  12        1.87       -1.22      2.40 o 
 -16   0  12        7.61        6.30      2.56 o 
 -15   0  12       20.02       25.02      3.70 o 
 -14   0  12       41.29       45.96      4.17 o 
 -13   0  12        7.67        6.37      1.41 o 
 -12   0  12      305.94      309.31      7.22 o 
 -11   0  12       67.84       66.72      2.82 o 
 -10   0  12       53.37       50.38      1.95 o 
  -9   0  12      113.66      113.90      2.86 o 
  -8   0  12        0.35        1.24      0.82 o 
  -7   0  12      484.91      498.52     16.49 o 
  -6   0  12     1391.47     1425.91     25.39 o 
  -5   0  12        0.95        2.05      1.11 o 
  -4   0  12      586.00      617.53     12.04 o 
  -3   0  12       58.72       58.65      2.64 o 
  -2   0  12       68.81       68.01      2.72 o 
  -1   0  12      541.64      538.65     10.68 o 
   0   0  12      814.94      866.62     16.09 o 
   1   0  12       26.34       33.59      2.18 o 
   2   0  12        6.97        8.43      1.24 o 
   3   0  12      232.85      234.18      5.63 o 
   4   0  12      903.31      909.73     16.91 o 
   5   0  12       40.24       44.93      3.39 o 
   6   0  12      406.89      438.68     10.07 o 
   7   0  12      399.17      404.25     10.34 o 
   8   0  12       31.50       30.99      2.24 o 
   9   0  12       89.21       91.96      3.55 o 
  10   0  12       52.96       59.91      4.28 o 
  11   0  12       14.20        9.11      2.44 o 
  12   0  12        2.67        4.53      2.09 o 
  13   0  12        2.91        3.21      2.06 o 
 -17   1  12        0.20        2.91      1.44 o 
 -16   1  12        3.39        3.17      1.40 o 
 -15   1  12        0.24       -0.74      1.45 o 
 -14   1  12       46.66       49.93      2.40 o 
 -13   1  12       12.22       14.68      1.50 o 
 -12   1  12        0.17        1.55      0.88 o 
 -11   1  12        2.23        3.19      0.83 o 
 -10   1  12       12.84       12.91      1.09 o 
  -9   1  12        2.61        2.96      0.74 o 
  -8   1  12        0.04        0.10      0.54 o 
  -7   1  12        0.25       -0.50      0.50 o 
  -6   1  12        2.94        2.12      0.65 o 
  -5   1  12        0.18        0.73      0.51 o 
  -4   1  12        3.18        1.46      0.54 o 
  -3   1  12       10.08       12.10      1.06 o 
  -2   1  12       97.60       99.12      1.98 o 
  -1   1  12       38.69       41.48      1.30 o 
   0   1  12       34.50       34.91      1.45 o 
   1   1  12      150.39      160.26      3.09 o 
   2   1  12       16.46       17.85      1.14 o 
   3   1  12        2.70        1.15      0.67 o 
   4   1  12       21.77       22.91      1.26 o 
   5   1  12       53.96       51.73      1.73 o 
   6   1  12        3.72        4.72      1.02 o 
   7   1  12      350.58      343.48      7.52 o 
   8   1  12       15.01       14.99      1.43 o 
   9   1  12        8.67        8.52      1.21 o 
  10   1  12        1.93        1.59      1.27 o 
  11   1  12       12.05        6.24      1.58 o 
  12   1  12        0.12       -0.78      1.36 o 
  13   1  12       14.97       13.77      2.21 o 
  14   1  12        0.03       -1.66      1.67 o 
 -17   2  12       16.52       19.22      2.35 o 
 -16   2  12        6.53        6.06      1.62 o 
 -15   2  12       10.79       10.07      1.78 o 
 -14   2  12       57.62       63.41      2.25 o 
 -13   2  12       44.41       48.95      2.31 o 
 -12   2  12        0.05       -0.73      0.73 o 
 -11   2  12       11.80       12.32      1.17 o 
 -10   2  12        0.01       -0.20      1.07 o 
  -9   2  12       64.84       71.28      2.11 o 
  -8   2  12       10.80        7.84      0.96 o 
  -7   2  12       80.12       79.43      2.16 o 
  -6   2  12       93.38       90.57      2.01 o 
  -5   2  12       28.41       26.22      1.20 o 
  -4   2  12       42.08       41.23      2.15 o 
  -3   2  12      336.91      357.14      4.90 o 
  -2   2  12     1433.91     1440.11     16.17 o 
  -1   2  12      150.28      149.69      2.64 o 
   0   2  12      232.14      233.02      3.55 o 
   1   2  12       16.04       14.75      1.40 o 
   2   2  12        1.19       -0.12      0.60 o 
   3   2  12        7.68        5.96      1.07 o 
   4   2  12      598.56      607.43     10.08 o 
   5   2  12       13.49       12.50      2.29 o 
   6   2  12       11.33        9.11      1.23 o 
   7   2  12       36.94       36.81      2.04 o 
   8   2  12       17.62       16.14      1.50 o 
   9   2  12      146.57      158.05      6.18 o 
  10   2  12        1.60        2.05      1.05 o 
  11   2  12        1.67       -0.83      1.68 o 
  12   2  12        4.30        0.88      1.92 o 
  13   2  12        1.71        2.04      1.97 o 
 -16   3  12       12.16       11.06      2.00 o 
 -15   3  12       10.55       10.44      2.27 o 
 -14   3  12        9.21       13.63      1.63 o 
 -13   3  12       43.66       44.99      2.29 o 
 -12   3  12       22.73       22.22      1.54 o 
 -11   3  12        1.88        0.54      0.77 o 
 -10   3  12        0.95        1.17      1.05 o 
  -9   3  12       20.01       14.66      1.20 o 
  -8   3  12       22.56       26.22      1.48 o 
  -7   3  12        8.65        8.22      0.97 o 
  -6   3  12       16.48       17.79      1.24 o 
  -5   3  12      112.57      106.89      2.26 o 
  -4   3  12       17.97       19.46      1.12 o 
  -3   3  12       57.80       65.76      1.78 o 
  -2   3  12      144.76      136.48      2.59 o 
  -1   3  12        0.22        0.16      0.57 o 
   0   3  12       22.25       20.40      1.11 o 
   1   3  12       21.99       21.83      1.34 o 
   2   3  12       61.47       62.72      2.36 o 
   3   3  12      134.05      131.54      3.51 o 
   4   3  12        0.31        1.36      0.92 o 
   5   3  12        0.33        1.91      0.88 o 
   6   3  12        2.13        1.97      0.98 o 
   7   3  12        0.76        1.20      1.41 o 
   8   3  12       17.62       21.78      1.77 o 
   9   3  12       33.89       29.71      2.57 o 
  10   3  12       27.16       34.09      4.07 o 
  11   3  12       24.05       25.61      3.67 o 
  12   3  12       12.03       13.51      3.05 o 
 -14   4  12        3.86        4.75      1.49 o 
 -13   4  12        0.02       -0.09      0.89 o 
 -12   4  12       13.63       15.86      1.52 o 
 -11   4  12        6.38        8.20      1.40 o 
 -10   4  12       38.82       43.64      1.90 o 
  -9   4  12       71.71       76.48      2.38 o 
  -8   4  12       15.93       16.01      1.33 o 
  -7   4  12        3.78        0.66      0.75 o 
  -6   4  12       62.87       64.22      2.14 o 
  -5   4  12       31.22       26.35      1.55 o 
  -4   4  12       88.09       90.88      3.16 o 
  -3   4  12      148.46      153.32      2.92 o 
  -2   4  12        1.86        1.51      0.66 o 
  -1   4  12       10.05       13.27      1.15 o 
   0   4  12       23.41       22.94      1.43 o 
   1   4  12       71.50       73.96      2.25 o 
   2   4  12        2.83        1.59      0.96 o 
   3   4  12        9.52        8.00      1.16 o 
   4   4  12       57.91       62.53      2.51 o 
   5   4  12       10.02       12.45      1.50 o 
   6   4  12        0.36       -0.62      0.95 o 
   7   4  12        0.81        1.38      1.42 o 
   8   4  12       18.90       22.10      3.09 o 
   9   4  12       31.79       39.02      4.42 o 
  10   4  12        1.02       -0.87      1.77 o 
 -12   5  12        7.98        6.97      1.30 o 
 -11   5  12       23.36       25.24      1.84 o 
 -10   5  12        2.10        2.56      1.20 o 
  -9   5  12       37.32       41.25      2.50 o 
  -8   5  12       72.11       77.29      3.02 o 
  -7   5  12       11.05       13.37      1.58 o 
  -6   5  12        1.59        0.81      0.85 o 
  -5   5  12       40.63       39.00      2.25 o 
  -4   5  12       10.50        9.40      1.40 o 
  -3   5  12       45.20       50.18      2.36 o 
  -2   5  12        5.46        6.78      1.23 o 
  -1   5  12       40.71       45.76      3.89 o 
   0   5  12       47.21       48.73      3.72 o 
   1   5  12        9.38        8.75      1.12 o 
   2   5  12       42.91       40.29      2.29 o 
   3   5  12       28.71       31.69      2.14 o 
   4   5  12        0.76        0.00      0.99 o 
   5   5  12       54.12       64.22      3.42 o 
   6   5  12        0.72        1.38      1.72 o 
   7   5  12        4.75        8.04      1.81 o 
   8   5  12       11.62       18.08      3.33 o 
  -8   6  12        6.01        5.59      2.41 o 
  -7   6  12        3.49        2.82      1.18 o 
  -6   6  12        1.31        1.43      1.27 o 
  -5   6  12        2.93        2.69      1.51 o 
  -4   6  12        2.95        3.55      1.17 o 
  -3   6  12        1.98       -0.33      1.00 o 
  -2   6  12        6.15        5.54      2.45 o 
  -1   6  12        8.47        7.27      1.37 o 
   0   6  12        0.74       -0.21      1.04 o 
   1   6  12       40.64       38.81      2.44 o 
   2   6  12        9.54       12.16      1.58 o 
   3   6  12        2.97        4.27      1.92 o 
   4   6  12        0.60       -0.63      1.26 o 
 -17   1  13        5.04        2.83      2.30 o 
 -16   1  13        0.07       -1.04      1.04 o 
 -15   1  13       25.62       26.14      2.03 o 
 -14   1  13       22.28       22.71      1.85 o 
 -13   1  13       61.96       63.12      2.55 o 
 -12   1  13        1.58        3.09      0.88 o 
 -11   1  13       42.61       46.23      2.38 o 
 -10   1  13       58.83       64.43      2.05 o 
  -9   1  13      174.75      179.04      3.48 o 
  -8   1  13        0.74        0.49      0.59 o 
  -7   1  13        0.39       -0.50      0.51 o 
  -6   1  13       15.10       16.20      1.05 o 
  -5   1  13      128.94      129.59      2.43 o 
  -4   1  13      473.83      495.61      6.33 o 
  -3   1  13       51.48       55.44      1.53 o 
  -2   1  13        0.50        0.85      0.54 o 
  -1   1  13        0.52        0.10      0.52 o 
   0   1  13      153.61      156.55      3.11 o 
   1   1  13      108.07      106.41      2.47 o 
   2   1  13       66.65       72.95      2.03 o 
   3   1  13      115.66      114.18      2.60 o 
   4   1  13        3.08        3.12      0.79 o 
   5   1  13       24.65       20.45      1.94 o 
   6   1  13      448.03      453.09      9.85 o 
   7   1  13       98.49       90.06      2.90 o 
   8   1  13        5.02        6.10      1.13 o 
   9   1  13       50.56       50.99      2.31 o 
  10   1  13       13.23       13.08      1.90 o 
  11   1  13       37.31       36.37      2.57 o 
  12   1  13       13.92       17.89      3.03 o 
  13   1  13       50.46       50.10      4.31 o 
 -16   2  13        5.65        4.81      1.63 o 
 -15   2  13       15.82       14.71      1.63 o 
 -14   2  13        7.79        7.03      1.35 o 
 -13   2  13       18.85       17.70      1.41 o 
 -12   2  13       20.54       23.44      1.53 o 
 -11   2  13        4.09        2.95      1.39 o 
 -10   2  13        1.66        1.27      0.75 o 
  -9   2  13        2.42        1.92      0.76 o 
  -8   2  13        9.86        7.75      0.94 o 
  -7   2  13       21.07       22.26      1.49 o 
  -6   2  13        5.99        8.40      0.82 o 
  -5   2  13       26.82       27.50      1.24 o 
  -4   2  13       30.49       31.86      1.30 o 
  -3   2  13        4.05        4.42      0.72 o 
  -2   2  13      156.89      150.86      2.72 o 
  -1   2  13        0.00        0.94      0.66 o 
   0   2  13        8.78        8.91      0.82 o 
   1   2  13       98.87       94.60      2.37 o 
   2   2  13      100.14       95.75      3.74 o 
   3   2  13        0.26       -0.52      0.77 o 
   4   2  13       13.06        9.51      1.27 o 
   5   2  13       57.67       53.14      2.24 o 
   6   2  13        5.93        4.03      1.11 o 
   7   2  13        0.86        0.04      0.90 o 
   8   2  13        0.06       -0.10      0.93 o 
   9   2  13        2.37        2.41      1.09 o 
  10   2  13       12.28       15.69      1.63 o 
  11   2  13        0.02       -1.10      1.76 o 
  12   2  13       20.76       18.74      3.32 o 
 -15   3  13        8.05        9.59      1.51 o 
 -14   3  13       49.55       46.19      5.85 o 
 -13   3  13       11.27       10.69      1.37 o 
 -12   3  13        0.44        0.62      0.84 o 
 -11   3  13        3.83        3.05      0.95 o 
 -10   3  13        0.02        1.07      0.78 o 
  -9   3  13       28.16       25.90      1.55 o 
  -8   3  13       20.87       21.86      1.44 o 
  -7   3  13        0.25        0.09      0.72 o 
  -6   3  13       37.50       30.06      1.55 o 
  -5   3  13       85.50       96.78      2.52 o 
  -4   3  13       23.36       28.09      1.34 o 
  -3   3  13       83.89       90.33      2.10 o 
  -2   3  13       55.20       54.14      1.67 o 
  -1   3  13       59.98       55.35      1.66 o 
   0   3  13       44.38       43.19      1.50 o 
   1   3  13      128.40      134.67      3.55 o 
   2   3  13       14.99       14.60      1.46 o 
   3   3  13       84.22       87.06      2.90 o 
   4   3  13       39.07       30.09      2.86 o 
   5   3  13       58.53       57.46      2.38 o 
   6   3  13       13.81       19.45      1.68 o 
   7   3  13       17.32       20.06      1.77 o 
   8   3  13       11.57       12.57      1.53 o 
   9   3  13       11.58       14.18      2.02 o 
  10   3  13       23.31       26.42      2.64 o 
  11   3  13        7.68       11.03      2.83 o 
 -14   4  13        0.31       -0.30      1.01 o 
 -13   4  13       16.18       14.13      1.70 o 
 -12   4  13        9.45        7.45      1.40 o 
 -11   4  13       26.52       27.10      2.05 o 
 -10   4  13        5.66        3.45      0.97 o 
  -9   4  13       21.55       21.81      1.53 o 
  -8   4  13       40.06       39.11      1.88 o 
  -7   4  13       28.20       28.15      1.68 o 
  -6   4  13       16.71       17.40      1.37 o 
  -5   4  13       50.60       46.20      1.95 o 
  -4   4  13        0.70        0.29      0.81 o 
  -3   4  13       45.13       45.24      1.61 o 
  -2   4  13       21.03       23.09      1.47 o 
  -1   4  13        5.78        8.36      1.05 o 
   0   4  13        0.28        1.09      0.80 o 
   1   4  13       19.89       20.66      1.43 o 
   2   4  13       10.69        7.39      1.23 o 
   3   4  13        7.24        5.47      1.17 o 
   4   4  13        9.77        7.54      1.55 o 
   5   4  13        2.16        3.03      1.13 o 
   6   4  13        3.60        3.83      1.23 o 
   7   4  13       56.26       59.96      3.29 o 
   8   4  13        4.38        3.41      1.38 o 
   9   4  13        0.00       -1.04      1.04 o 
 -11   5  13        7.90       12.09      1.65 o 
 -10   5  13       24.00       25.56      2.11 o 
  -9   5  13       43.84       47.52      2.57 o 
  -8   5  13       21.14       21.56      1.64 o 
  -7   5  13        8.49        9.50      1.21 o 
  -6   5  13        0.00       -0.24      0.90 o 
  -5   5  13       10.04       12.04      1.29 o 
  -4   5  13        5.33        7.89      1.30 o 
  -3   5  13       35.51       33.23      2.14 o 
  -2   5  13        1.11        1.81      1.16 o 
  -1   5  13        0.97        1.31      0.95 o 
   0   5  13       33.31       32.15      1.81 o 
   1   5  13        4.12        3.90      0.96 o 
   2   5  13       20.21       16.30      1.63 o 
   3   5  13        3.19        3.15      1.13 o 
   4   5  13        0.77       -0.07      1.07 o 
   5   5  13        2.72        2.55      1.34 o 
   6   5  13       50.38       59.22      3.36 o 
   7   5  13       30.47       27.29      2.69 o 
  -6   6  13        5.54        5.42      3.04 o 
  -5   6  13        6.30        6.39      1.91 o 
  -4   6  13        5.38        6.73      1.35 o 
  -3   6  13       12.64       12.62      1.61 o 
  -2   6  13        8.83        8.19      1.43 o 
  -1   6  13        9.70        9.45      1.51 o 
   0   6  13        0.63        1.00      1.18 o 
   1   6  13       13.55       17.20      2.75 o 
   2   6  13       31.15       36.96      2.45 o 
 -17   0  14       22.68       23.94      4.04 o 
 -16   0  14       12.72        9.09      3.12 o 
 -15   0  14       38.98       34.91      4.36 o 
 -14   0  14      102.92      105.51      6.37 o 
 -13   0  14        6.81        9.68      2.84 o 
 -12   0  14      327.36      333.37     11.78 o 
 -11   0  14       19.26       13.38      2.72 o 
 -10   0  14       37.34       31.16      2.37 o 
  -9   0  14       27.38       28.04      2.68 o 
  -8   0  14      160.30      173.65     11.72 o 
  -7   0  14       40.03       35.96      3.54 o 
  -6   0  14       33.68       35.35      5.38 o 
  -5   0  14      254.43      249.69      6.21 o 
  -4   0  14       29.01       25.41      2.05 o 
  -3   0  14       92.91       89.77      3.77 o 
  -2   0  14      236.31      247.35      6.14 o 
  -1   0  14      156.99      156.59      4.51 o 
   0   0  14        2.87        4.07      1.17 o 
   1   0  14       18.49       20.42      1.84 o 
   2   0  14       18.30       16.04      1.65 o 
   3   0  14      113.00      120.96      3.90 o 
   4   0  14       36.48       44.68      2.43 o 
   5   0  14       10.25        8.44      1.41 o 
   6   0  14      258.86      253.58      6.38 o 
   7   0  14       42.34       37.77      3.86 o 
   8   0  14       17.77       15.64      2.83 o 
   9   0  14        8.13        8.96      2.52 o 
  10   0  14      138.23      134.69      6.77 o 
  11   0  14       18.45       19.79      3.26 o 
  12   0  14       13.73       14.77      2.97 o 
 -16   1  14        6.59        3.41      1.92 o 
 -15   1  14        2.70        2.14      1.81 o 
 -14   1  14       76.85       82.29      4.02 o 
 -13   1  14       13.13       13.11      2.02 o 
 -12   1  14       23.87       24.46      1.91 o 
 -11   1  14       10.61       13.56      1.56 o 
 -10   1  14       16.38       16.57      1.59 o 
  -9   1  14        0.92        0.57      0.98 o 
  -8   1  14        7.95        7.90      1.05 o 
  -7   1  14        0.37       -0.24      0.78 o 
  -6   1  14        8.74        9.20      1.05 o 
  -5   1  14       21.95       24.50      1.71 o 
  -4   1  14        2.50        2.88      1.37 o 
  -3   1  14        0.07        0.37      0.75 o 
  -2   1  14       42.12       44.46      1.72 o 
  -1   1  14       64.05       59.52      1.92 o 
   0   1  14        0.84        0.18      0.84 o 
   1   1  14        3.30        2.42      0.74 o 
   2   1  14        0.93        0.63      0.67 o 
   3   1  14        0.01        0.15      0.69 o 
   4   1  14       40.53       37.42      3.07 o 
   5   1  14        6.16        6.60      1.19 o 
   6   1  14       13.30       11.66      1.41 o 
   7   1  14       26.33       24.86      1.81 o 
   8   1  14        1.19        0.34      0.95 o 
   9   1  14        1.22        2.05      1.37 o 
  10   1  14        0.19       -1.51      1.55 o 
  11   1  14        0.50        2.13      1.46 o 
  12   1  14        0.74        0.74      2.03 o 
 -16   2  14        3.98        4.59      1.57 o 
 -15   2  14        1.65        1.29      1.14 o 
 -14   2  14        0.03       -0.12      1.00 o 
 -13   2  14       43.83       48.03      2.06 o 
 -12   2  14      108.68      116.79      3.00 o 
 -11   2  14        7.72        7.15      1.09 o 
 -10   2  14       70.10       68.06      2.17 o 
  -9   2  14        3.62        3.49      0.85 o 
  -8   2  14       80.76       86.90      2.54 o 
  -7   2  14      162.45      173.59      3.49 o 
  -6   2  14       38.04       39.78      1.48 o 
  -5   2  14        0.82        0.54      0.62 o 
  -4   2  14       72.37       68.41      1.84 o 
  -3   2  14        9.90        9.82      1.01 o 
  -2   2  14       52.14       55.67      1.63 o 
  -1   2  14       10.79       11.11      0.93 o 
   0   2  14      138.87      139.48      3.02 o 
   1   2  14       76.64       71.68      2.12 o 
   2   2  14       22.88       20.72      1.62 o 
   3   2  14      104.79      114.87      3.28 o 
   4   2  14        0.77        0.02      0.89 o 
   5   2  14       31.95       31.63      2.21 o 
   6   2  14       75.73       85.88      2.97 o 
   7   2  14        8.62        6.68      1.23 o 
   8   2  14       25.82       31.29      2.06 o 
   9   2  14        0.25       -0.60      1.54 o 
  10   2  14        3.27        2.32      1.17 o 
  11   2  14       22.39       20.07      3.42 o 
 -15   3  14        1.89        2.26      1.57 o 
 -14   3  14        5.13        5.03      1.73 o 
 -13   3  14        1.64        1.39      0.93 o 
 -12   3  14       15.14       15.12      1.38 o 
 -11   3  14       47.20       44.03      2.01 o 
 -10   3  14       29.55       31.54      1.81 o 
  -9   3  14        5.44        6.63      1.04 o 
  -8   3  14        0.49       -0.66      0.83 o 
  -7   3  14       56.64       58.30      2.09 o 
  -6   3  14      114.75      107.40      2.76 o 
  -5   3  14      116.84      113.34      5.22 o 
  -4   3  14       31.38       32.84      1.86 o 
  -3   3  14       91.92       89.55      2.18 o 
  -2   3  14        0.52        0.84      0.64 o 
  -1   3  14       11.89       11.58      0.97 o 
   0   3  14        6.24        7.05      0.99 o 
   1   3  14        3.38        3.92      1.42 o 
   2   3  14        3.96        1.82      1.03 o 
   3   3  14        3.54        4.44      1.67 o 
   4   3  14       53.71       46.38      2.35 o 
   5   3  14        1.69        1.03      1.02 o 
   6   3  14        0.17       -0.83      0.83 o 
   7   3  14        1.61        1.10      1.06 o 
   8   3  14        0.58        0.41      1.62 o 
   9   3  14        0.45        0.44      1.30 o 
  10   3  14        0.77        0.67      1.37 o 
 -13   4  14        1.83        3.28      1.35 o 
 -12   4  14       38.77       41.51      2.56 o 
 -11   4  14        2.41        2.54      0.99 o 
 -10   4  14        0.49       -0.14      0.85 o 
  -9   4  14        1.82        0.17      0.98 o 
  -8   4  14       54.66       59.51      2.22 o 
  -7   4  14       20.95       20.39      1.53 o 
  -6   4  14       11.54       10.83      1.25 o 
  -5   4  14       10.68       11.88      1.24 o 
  -4   4  14       54.41       45.72      1.98 o 
  -3   4  14       50.36       50.90      2.22 o 
  -2   4  14       88.22       93.79      2.65 o 
  -1   4  14       28.63       27.36      1.63 o 
   0   4  14        9.47       12.03      1.23 o 
   1   4  14       18.21       17.45      1.73 o 
   2   4  14        3.90        2.04      1.14 o 
   3   4  14       13.15       14.57      1.95 o 
   4   4  14        1.02        1.02      1.05 o 
   5   4  14       12.44       14.82      1.66 o 
   6   4  14        6.08        5.18      1.37 o 
   7   4  14       13.19       14.70      3.45 o 
   8   4  14       17.60       15.22      2.17 o 
 -10   5  14        2.83        2.70      1.30 o 
  -9   5  14        0.70        2.16      1.18 o 
  -8   5  14        8.25       10.62      1.32 o 
  -7   5  14        7.44        7.26      1.19 o 
  -6   5  14       17.69       16.93      1.49 o 
  -5   5  14        1.70        0.99      0.99 o 
  -4   5  14        1.50        2.24      1.41 o 
  -3   5  14       11.26       12.32      1.52 o 
  -2   5  14        1.31        1.54      1.03 o 
  -1   5  14       17.74       17.21      1.70 o 
   0   5  14        5.34        5.21      1.07 o 
   1   5  14       14.97       16.73      1.68 o 
   2   5  14        1.01       -0.32      1.01 o 
   3   5  14        1.33        0.93      1.06 o 
   4   5  14        1.06       -0.37      1.10 o 
   5   5  14        0.14       -0.24      1.24 o 
 -16   1  15        8.30        9.21      3.22 o 
 -15   1  15       12.90       13.82      3.77 o 
 -14   1  15        0.69        2.03      3.61 o 
 -13   1  15       80.50       78.23      3.92 o 
 -12   1  15        0.00       -1.01      1.44 o 
 -11   1  15       41.69       47.71      4.59 o 
 -10   1  15       24.96       28.93      2.00 o 
  -9   1  15       57.92       65.55      2.61 o 
  -8   1  15      104.63      105.74      2.73 o 
  -7   1  15      195.09      192.85      3.83 o 
  -6   1  15       41.04       43.17      1.82 o 
  -5   1  15      156.82      162.67      3.44 o 
  -4   1  15        1.28        2.87      0.88 o 
  -3   1  15      390.96      414.28      6.48 o 
  -2   1  15       67.23       65.61      2.09 o 
  -1   1  15        1.91        1.39      0.83 o 
   0   1  15       94.90       98.84      2.79 o 
   1   1  15       11.73       12.45      1.15 o 
   2   1  15      172.09      177.10      3.59 o 
   3   1  15      165.72      174.66      3.57 o 
   4   1  15        1.64        0.76      0.94 o 
   5   1  15        1.26        2.03      1.04 o 
   6   1  15       15.85       17.55      1.63 o 
   7   1  15       25.03       27.15      1.97 o 
   8   1  15       24.05       31.25      2.66 o 
   9   1  15        4.27        2.88      1.46 o 
  10   1  15        0.62       -1.30      1.30 o 
  11   1  15        7.80        7.09      1.83 o 
 -15   2  15        9.74        7.97      2.28 o 
 -14   2  15        2.11        3.12      1.80 o 
 -13   2  15        0.19       -0.55      1.24 o 
 -12   2  15       19.15       16.69      1.79 o 
 -11   2  15        9.13        7.42      1.42 o 
 -10   2  15        0.08        1.48      1.07 o 
  -9   2  15       14.61       12.69      1.21 o 
  -8   2  15        6.41        3.91      0.93 o 
  -7   2  15       33.45       29.83      1.60 o 
  -6   2  15       43.56       45.10      1.59 o 
  -5   2  15       23.99       22.22      1.26 o 
  -4   2  15       25.98       24.34      1.30 o 
  -3   2  15        7.26        5.84      0.80 o 
  -2   2  15        1.60        2.56      0.72 o 
  -1   2  15       19.61       19.11      1.17 o 
   0   2  15        8.94        9.03      1.08 o 
   1   2  15       10.87       10.65      1.09 o 
   2   2  15        6.86        9.55      1.35 o 
   3   2  15        0.58        0.23      0.97 o 
   4   2  15        4.44        3.57      1.41 o 
   5   2  15        3.16        3.48      1.15 o 
   6   2  15       22.36       21.98      1.85 o 
   7   2  15        7.15        6.88      1.33 o 
   8   2  15        0.32       -0.90      0.90 o 
   9   2  15        0.42       -0.38      1.05 o 
  10   2  15        4.37        3.36      2.30 o 
 -14   3  15        5.25        4.59      2.37 o 
 -13   3  15        2.42        1.32      1.00 o 
 -12   3  15        1.44       -0.13      0.92 o 
 -11   3  15        3.19        3.62      1.11 o 
 -10   3  15      105.93      108.54      2.95 o 
  -9   3  15       12.00        8.60      1.15 o 
  -8   3  15        3.82        3.23      1.17 o 
  -7   3  15       14.15       13.99      1.31 o 
  -6   3  15        2.02        3.30      0.97 o 
  -5   3  15        3.81       -0.22      0.95 o 
  -4   3  15      185.52      179.58      3.78 o 
  -3   3  15      158.82      149.92      2.95 o 
  -2   3  15        5.51        3.71      0.83 o 
  -1   3  15       52.76       52.52      1.72 o 
   0   3  15        0.17       -0.29      0.87 o 
   1   3  15        6.61        4.10      1.45 o 
   2   3  15        2.81        4.84      1.16 o 
   3   3  15       50.72       51.26      3.58 o 
   4   3  15        0.14       -0.32      0.96 o 
   5   3  15       13.76       14.42      1.64 o 
   6   3  15        0.05       -0.56      0.99 o 
   7   3  15       12.86       13.22      2.00 o 
   8   3  15       34.96       36.00      2.41 o 
   9   3  15        4.69        6.77      2.21 o 
 -12   4  15        9.77       10.84      1.60 o 
 -11   4  15       21.66       21.46      1.66 o 
 -10   4  15       13.51       17.58      1.55 o 
  -9   4  15       34.17       34.05      1.95 o 
  -8   4  15        0.06       -0.84      0.84 o 
  -7   4  15        6.67        6.59      1.20 o 
  -6   4  15       11.79       10.78      1.28 o 
  -5   4  15       82.73       82.55      2.61 o 
  -4   4  15       41.73       43.59      2.03 o 
  -3   4  15       23.61       24.18      1.86 o 
  -2   4  15       51.97       51.82      2.09 o 
  -1   4  15        1.05        0.94      0.85 o 
   0   4  15       15.87       16.47      1.39 o 
   1   4  15       33.74       31.18      2.13 o 
   2   4  15       44.65       47.00      2.36 o 
   3   4  15        0.01       -0.22      1.07 o 
   4   4  15        3.14        2.57      1.12 o 
   5   4  15        0.00       -1.00      1.00 o 
   6   4  15        0.97        1.09      1.16 o 
   7   4  15        0.16       -0.56      1.31 o 
  -8   5  15        0.70       -0.47      0.88 o 
  -7   5  15       11.47        7.91      1.24 o 
  -6   5  15        0.54        1.85      1.07 o 
  -5   5  15       25.31       27.48      2.08 o 
  -4   5  15        3.74        3.56      1.18 o 
  -3   5  15        3.56        4.66      1.24 o 
  -2   5  15       23.37       21.01      1.93 o 
  -1   5  15        0.01        0.38      1.19 o 
   0   5  15       41.33       46.84      2.74 o 
   1   5  15       14.06       12.76      1.60 o 
   2   5  15        3.62        2.65      1.19 o 
   3   5  15        0.00        0.66      1.17 o 
 -15   0  16        5.74        4.37      2.78 o 
 -14   0  16        2.62        2.05      2.26 o 
 -13   0  16        6.19        6.19      2.55 o 
 -12   0  16       13.17       12.44      3.04 o 
 -11   0  16       39.71       41.29      4.29 o 
 -10   0  16        7.45        8.83      2.56 o 
  -9   0  16        6.63        3.05      1.42 o 
  -8   0  16        8.03        7.29      1.62 o 
  -7   0  16        0.31       -0.40      2.29 o 
  -6   0  16      217.05      226.39      6.16 o 
  -5   0  16       18.90       22.33      2.20 o 
  -4   0  16        6.36        9.78      1.67 o 
  -3   0  16        3.50        4.31      1.35 o 
  -2   0  16        1.81        1.36      1.20 o 
  -1   0  16      420.50      426.44      9.47 o 
   0   0  16        4.83        8.10      2.09 o 
   1   0  16        6.06        6.19      1.37 o 
   2   0  16       28.07       24.23      3.59 o 
   3   0  16        0.48       -0.49      1.52 o 
   4   0  16       37.13       31.49      2.79 o 
   5   0  16      417.26      447.49     18.82 o 
   6   0  16       45.75       45.95      4.55 o 
   7   0  16       37.90       38.17      4.17 o 
   8   0  16       31.15       28.72      3.71 o 
   9   0  16        2.82        1.91      2.20 o 
  10   0  16       13.33       13.71      3.08 o 
 -15   1  16        3.30        1.12      1.81 o 
 -14   1  16       12.29       14.27      2.28 o 
 -13   1  16        9.04        6.87      2.20 o 
 -12   1  16        4.54        5.03      1.68 o 
 -11   1  16        0.04       -0.62      1.08 o 
 -10   1  16        1.05        0.53      1.04 o 
  -9   1  16        0.09        0.29      1.05 o 
  -8   1  16       13.75       15.74      1.36 o 
  -7   1  16        4.19        3.04      0.96 o 
  -6   1  16       13.16       12.10      1.24 o 
  -5   1  16       25.73       23.41      1.53 o 
  -4   1  16       42.00       45.11      1.93 o 
  -3   1  16        4.09        2.06      0.90 o 
  -2   1  16      100.69      103.20      2.69 o 
  -1   1  16       13.50       15.48      1.30 o 
   0   1  16       81.36       74.89      2.30 o 
   1   1  16        7.34        5.96      1.17 o 
   2   1  16        4.49        2.29      0.86 o 
   3   1  16        1.60        1.43      0.86 o 
   4   1  16       15.53       18.96      1.99 o 
   5   1  16       19.76       17.92      1.70 o 
   6   1  16        3.03        4.89      1.20 o 
   7   1  16        4.48        4.21      1.20 o 
   8   1  16        4.34        0.80      1.63 o 
   9   1  16        3.27        3.08      1.59 o 
  10   1  16        0.42       -1.74      2.68 o 
 -14   2  16       25.10       25.01      2.77 o 
 -13   2  16        6.21       12.04      1.95 o 
 -12   2  16        0.66        0.26      1.16 o 
 -11   2  16        6.54        8.37      3.04 o 
 -10   2  16        0.03       -1.08      1.08 o 
  -9   2  16       10.22       10.28      1.52 o 
  -8   2  16        0.01        0.42      1.02 o 
  -7   2  16       15.32       15.94      1.87 o 
  -6   2  16       71.28       72.55      2.35 o 
  -5   2  16       57.70       61.15      2.17 o 
  -4   2  16       80.31       82.90      2.49 o 
  -3   2  16       75.56       77.62      2.38 o 
  -2   2  16       90.88       89.83      2.53 o 
  -1   2  16       27.46       29.88      1.67 o 
   0   2  16       23.30       28.79      1.63 o 
   1   2  16        1.26        0.88      1.01 o 
   2   2  16       30.85       28.81      2.05 o 
   3   2  16       10.62       10.59      1.45 o 
   4   2  16      106.31      115.37      4.12 o 
   5   2  16        0.97        2.75      1.95 o 
   6   2  16       14.92       12.43      1.57 o 
   7   2  16       22.92       23.82      1.97 o 
   8   2  16        0.00       -1.79      1.99 o 
   9   2  16       51.20       51.51      2.71 o 
 -13   3  16        0.17       -0.69      1.88 o 
 -12   3  16        0.64        0.06      1.21 o 
 -11   3  16        0.66        1.34      0.93 o 
 -10   3  16       33.37       31.73      1.90 o 
  -9   3  16       10.66       12.33      1.56 o 
  -8   3  16       10.45       10.68      1.25 o 
  -7   3  16        0.40       -0.76      0.83 o 
  -6   3  16       11.21        9.57      1.17 o 
  -5   3  16       29.23       30.93      1.74 o 
  -4   3  16       84.20       80.92      2.22 o 
  -3   3  16        1.27        1.04      0.97 o 
  -2   3  16       46.97       43.80      1.66 o 
  -1   3  16       18.52       18.48      1.42 o 
   0   3  16       21.59       21.88      1.83 o 
   1   3  16       27.26       24.30      1.93 o 
   2   3  16        2.74        2.52      1.12 o 
   3   3  16        9.78       10.25      1.49 o 
   4   3  16        2.90        1.80      1.14 o 
   5   3  16        5.91        5.56      1.36 o 
   6   3  16        1.33       -0.03      1.38 o 
   7   3  16        3.48        2.79      1.30 o 
   8   3  16        0.01       -1.35      1.35 o 
 -11   4  16       19.80       20.84      1.69 o 
 -10   4  16       20.21       19.50      1.64 o 
  -9   4  16       35.13       34.16      3.11 o 
  -8   4  16        0.14        0.14      0.89 o 
  -7   4  16        3.62        3.38      1.07 o 
  -6   4  16       27.45       31.00      1.86 o 
  -5   4  16       13.34       12.91      1.36 o 
  -4   4  16        0.13        1.03      1.03 o 
  -3   4  16        6.19        5.90      1.21 o 
  -2   4  16       41.97       41.40      1.95 o 
  -1   4  16       26.53       28.75      1.77 o 
   0   4  16        1.69        1.71      1.05 o 
   1   4  16        8.70        5.84      1.30 o 
   2   4  16        1.99        1.61      1.12 o 
   3   4  16        0.00       -0.20      1.09 o 
   4   4  16       10.37        9.91      2.19 o 
   5   4  16       13.11       16.50      1.85 o 
  -6   5  16        6.34        4.09      1.24 o 
  -5   5  16        0.60        1.71      1.12 o 
  -4   5  16        0.90        0.75      1.06 o 
  -3   5  16        0.81       -0.62      1.03 o 
  -2   5  16        4.11        4.14      1.29 o 
  -1   5  16        3.14        2.92      1.21 o 
   0   5  16       22.41       23.86      2.66 o 
   1   5  16       19.27       23.88      2.17 o 
 -14   1  17       14.79       15.33      2.40 o 
 -13   1  17       30.38       27.35      2.79 o 
 -12   1  17        3.69        0.30      2.47 o 
 -11   1  17        5.50        6.25      1.40 o 
 -10   1  17        3.63        2.94      1.95 o 
  -9   1  17       51.19       56.71      4.14 o 
  -8   1  17       21.82       21.80      1.85 o 
  -7   1  17        2.98        3.23      1.08 o 
  -6   1  17       18.98       15.75      1.43 o 
  -5   1  17       19.67       17.61      1.75 o 
  -4   1  17       17.97       18.60      1.45 o 
  -3   1  17        0.61        1.39      0.90 o 
  -2   1  17       10.38       10.71      1.19 o 
  -1   1  17        6.02        7.71      1.10 o 
   0   1  17       53.53       54.53      2.06 o 
   1   1  17       10.71       14.02      1.32 o 
   2   1  17       26.44       29.60      1.69 o 
   3   1  17       23.00       21.14      1.83 o 
   4   1  17        8.98        9.50      1.48 o 
   5   1  17       31.38       29.24      2.10 o 
   6   1  17       55.28       56.14      4.09 o 
   7   1  17       10.03        4.60      1.73 o 
   8   1  17        0.98       -1.34      1.34 o 
 -13   2  17        2.31        3.22      1.79 o 
 -12   2  17        8.88        9.70      1.65 o 
 -11   2  17        0.21        0.77      1.30 o 
 -10   2  17        5.24        5.09      1.51 o 
  -9   2  17        0.39        0.16      1.08 o 
  -8   2  17        2.09        3.12      1.23 o 
  -7   2  17        0.01       -1.13      1.13 o 
  -6   2  17        4.31        4.85      1.10 o 
  -5   2  17       32.04       31.96      1.81 o 
  -4   2  17       19.58       17.26      1.46 o 
  -3   2  17        4.13        3.83      1.03 o 
  -2   2  17        2.06        2.70      0.95 o 
  -1   2  17       16.54       14.30      1.31 o 
   0   2  17        1.10       -0.13      0.82 o 
   1   2  17        0.35        1.63      1.11 o 
   2   2  17        7.60        6.75      1.33 o 
   3   2  17       13.92       13.79      1.62 o 
   4   2  17        3.88        3.09      1.25 o 
   5   2  17        6.03        4.72      1.31 o 
   6   2  17        0.08       -1.00      1.00 o 
   7   2  17       26.13       25.62      2.13 o 
   8   2  17        0.01       -1.07      1.31 o 
 -12   3  17        2.93        0.54      1.22 o 
 -11   3  17        0.41       -0.54      1.22 o 
 -10   3  17        3.99        4.79      1.43 o 
  -9   3  17       21.21       21.82      2.01 o 
  -8   3  17        7.65        7.41      1.69 o 
  -7   3  17        4.71        0.72      1.17 o 
  -6   3  17        2.87        1.09      1.36 o 
  -5   3  17        0.87        1.29      1.15 o 
  -4   3  17       72.07       79.17      2.54 o 
  -3   3  17        1.48        1.33      0.94 o 
  -2   3  17        4.58        4.73      1.28 o 
  -1   3  17       27.59       25.14      1.96 o 
   0   3  17        3.04        1.97      1.14 o 
   1   3  17        0.87       -1.16      1.16 o 
   2   3  17       33.60       32.43      2.27 o 
   3   3  17       15.84       13.04      1.66 o 
   4   3  17        0.81       -0.02      1.07 o 
   5   3  17       30.52       24.25      2.09 o 
   6   3  17        4.97        6.42      1.51 o 
  -9   4  17        9.04        8.11      1.30 o 
  -8   4  17       12.34       10.77      1.38 o 
  -7   4  17       26.27       21.87      1.70 o 
  -6   4  17        3.26        2.89      1.04 o 
  -5   4  17        1.43        1.29      0.96 o 
  -4   4  17        0.69        1.25      1.07 o 
  -3   4  17       18.58       19.02      1.83 o 
  -2   4  17        1.82        1.56      1.15 o 
  -1   4  17       11.48       11.53      1.77 o 
   0   4  17        0.58       -0.13      1.09 o 
   1   4  17        2.77        0.63      1.43 o 
   2   4  17        7.91        6.56      1.57 o 
   3   4  17       10.10        9.56      1.62 o 
 -13   0  18        1.68        1.91      2.44 o 
 -12   0  18       13.29       11.46      3.05 o 
 -11   0  18        0.14        0.97      2.17 o 
 -10   0  18       45.12       46.66      4.23 o 
  -9   0  18        9.13        7.50      1.84 o 
  -8   0  18       34.79       40.23      2.84 o 
  -7   0  18       25.92       35.30      2.99 o 
  -6   0  18       28.59       33.93      2.77 o 
  -5   0  18       26.13       27.59      2.49 o 
  -4   0  18      130.12      142.94      7.37 o 
  -3   0  18       43.80       36.73      4.04 o 
  -2   0  18       26.08       26.29      2.43 o 
  -1   0  18       16.85       18.49      2.09 o 
   0   0  18       13.12       14.50      2.30 o 
   1   0  18       53.69       55.75      3.07 o 
   2   0  18       15.87       17.99      2.10 o 
   3   0  18       23.78       20.87      2.25 o 
   4   0  18       25.86       31.04      2.65 o 
   5   0  18       35.11       27.40      3.96 o 
   6   0  18        0.01        2.71      2.44 o 
   7   0  18       12.92       12.60      3.06 o 
 -13   1  18       12.01       11.23      2.21 o 
 -12   1  18       12.40       16.32      3.09 o 
 -11   1  18        8.87        5.80      1.50 o 
 -10   1  18        1.00        0.69      1.23 o 
  -9   1  18        0.17       -0.35      1.11 o 
  -8   1  18        2.58        3.43      1.27 o 
  -7   1  18       21.14       19.25      1.58 o 
  -6   1  18        2.94        0.47      0.96 o 
  -5   1  18       16.24       16.81      1.47 o 
  -4   1  18        1.49       -0.75      0.88 o 
  -3   1  18       18.50       17.97      1.49 o 
  -2   1  18        2.68        1.89      0.97 o 
  -1   1  18        2.86        1.85      0.93 o 
   0   1  18        0.33       -0.24      0.84 o 
   1   1  18        0.33       -0.53      0.81 o 
   2   1  18        0.27        0.52      1.03 o 
   3   1  18        1.22        0.49      1.10 o 
   4   1  18       16.96       17.69      2.00 o 
   5   1  18        0.32        0.41      1.18 o 
   6   1  18       13.67       11.10      1.78 o 
   7   1  18        2.99        1.01      1.60 o 
 -12   2  18       26.22       31.62      2.43 o 
 -11   2  18       20.72       19.94      2.42 o 
 -10   2  18       11.52       12.06      1.64 o 
  -9   2  18        9.37        9.11      1.58 o 
  -8   2  18       37.36       36.91      2.42 o 
  -7   2  18       20.83       23.41      1.98 o 
  -6   2  18       12.31       14.91      1.69 o 
  -5   2  18       13.94       12.04      1.38 o 
  -4   2  18       15.22       15.65      1.44 o 
  -3   2  18        3.70        3.52      1.37 o 
  -2   2  18        2.21        3.60      1.03 o 
  -1   2  18        0.34       -0.11      0.90 o 
   0   2  18       10.65        9.40      1.47 o 
   1   2  18       30.31       32.35      2.23 o 
   2   2  18        3.64        3.49      2.17 o 
   3   2  18        1.89       -0.57      1.33 o 
   4   2  18        0.05       -0.66      1.11 o 
   5   2  18        0.73       -1.72      1.79 o 
   6   2  18        2.00        1.58      1.21 o 
 -10   3  18        4.70        2.83      1.70 o 
  -9   3  18        2.69       -0.13      1.25 o 
  -8   3  18        6.87        5.36      1.43 o 
  -7   3  18        3.81        4.56      1.81 o 
  -6   3  18       10.98        9.47      1.55 o 
  -5   3  18        5.03        3.38      1.28 o 
  -4   3  18        0.96       -1.04      1.43 o 
  -3   3  18       11.19       13.07      1.41 o 
  -2   3  18        9.03        8.77      1.47 o 
  -1   3  18        7.49        6.46      1.38 o 
   0   3  18        6.67        5.55      1.36 o 
   1   3  18        3.61        4.27      1.29 o 
   2   3  18        0.44        0.07      1.02 o 
   3   3  18        0.77       -1.08      1.12 o 
   4   3  18        5.96        5.62      1.49 o 
  -6   4  18        0.04       -0.38      1.27 o 
  -5   4  18        5.60        8.09      1.91 o 
  -4   4  18       17.81       17.03      2.32 o 
  -3   4  18       11.29       12.06      2.95 o 
  -2   4  18        0.40        1.71      1.61 o 
  -1   4  18        8.45       10.07      1.60 o 
   0   4  18        0.77       -1.07      1.07 o 
   1   4  18        0.54        0.16      1.43 o 
 -11   1  19        0.82        1.56      1.64 o 
 -10   1  19        1.03        2.05      1.32 o 
  -9   1  19       14.14        7.65      1.58 o 
  -8   1  19       22.33       23.45      2.46 o 
  -7   1  19       43.91       39.57      2.10 o 
  -6   1  19        0.52        0.30      0.98 o 
  -5   1  19        5.92        4.50      1.16 o 
  -4   1  19       16.67       17.60      2.46 o 
  -3   1  19       37.59       40.75      2.07 o 
  -2   1  19       48.97       51.17      2.19 o 
  -1   1  19        0.29        0.88      0.92 o 
   0   1  19        0.24        0.30      0.87 o 
   1   1  19        3.44        0.82      0.96 o 
   2   1  19        0.58        0.82      1.18 o 
   3   1  19       27.46       31.05      2.32 o 
   4   1  19       10.67       12.82      1.74 o 
   5   1  19        0.47        0.37      1.31 o 
 -10   2  19        4.43        4.46      1.42 o 
  -9   2  19        4.22        4.60      1.47 o 
  -8   2  19        1.26       -0.42      1.22 o 
  -7   2  19        6.76        4.62      1.45 o 
  -6   2  19       28.10       24.16      2.06 o 
  -5   2  19        0.22       -1.00      1.01 o 
  -4   2  19       27.20       29.34      1.87 o 
  -3   2  19        8.25        9.49      1.40 o 
  -2   2  19        0.53        0.57      0.96 o 
  -1   2  19       13.94       10.13      1.60 o 
   0   2  19        2.34        1.59      1.15 o 
   1   2  19        6.75        7.36      2.38 o 
   2   2  19        8.17        7.05      1.50 o 
   3   2  19        7.96        7.01      1.45 o 
   4   2  19        2.56        2.15      1.31 o 
  -8   3  19        0.06       -0.81      1.15 o 
  -7   3  19       24.75       28.79      2.32 o 
  -6   3  19       18.37       18.72      1.98 o 
  -5   3  19        0.13        0.67      1.15 o 
  -4   3  19        4.20        3.28      1.28 o 
  -3   3  19       37.28       36.47      2.45 o 
  -2   3  19        4.04        6.41      1.44 o 
  -1   3  19        0.22       -1.58      1.76 o 
   0   3  19        4.98        2.19      1.30 o 
   1   3  19        0.62       -1.50      1.50 o 
   2   3  19        0.68       -0.24      1.26 o 
 -10   0  20        3.65        2.90      2.22 o 
  -9   0  20        3.25        3.41      2.18 o 
  -8   0  20        1.76        1.09      2.80 o 
  -7   0  20        4.48        4.30      1.73 o 
  -6   0  20        6.17        7.21      1.89 o 
  -5   0  20        7.63        8.11      1.89 o 
  -4   0  20       52.58       46.62      3.20 o 
  -3   0  20       19.25       17.49      2.29 o 
  -2   0  20       21.40       19.28      5.29 o 
  -1   0  20       51.11       53.03      3.43 o 
   0   0  20        7.98       11.64      1.96 o 
   1   0  20        4.17        6.30      1.68 o 
   2   0  20       26.69       26.18      4.33 o 
   3   0  20       12.31       11.81      3.23 o 
 -10   1  20        1.26       -0.80      1.26 o 
  -9   1  20        0.58        0.48      1.32 o 
  -8   1  20        0.15       -1.18      1.18 o 
  -7   1  20        1.24        0.38      1.17 o 
  -6   1  20       25.67       25.20      1.83 o 
  -5   1  20        0.49       -0.20      1.01 o 
  -4   1  20       17.50       17.62      1.62 o 
  -3   1  20        6.26        6.23      1.22 o 
  -2   1  20       15.59       14.40      1.83 o 
  -1   1  20        3.18        0.74      1.01 o 
   0   1  20        3.92        2.43      1.05 o 
   1   1  20        0.59       -0.02      1.09 o 
   2   1  20        1.82        2.13      1.34 o 
   3   1  20        6.80        6.98      1.52 o 
  -8   2  20        3.38        2.78      1.38 o 
  -7   2  20        0.31       -1.16      1.16 o 
  -6   2  20       11.73       12.53      1.81 o 
  -5   2  20       34.86       33.80      2.02 o 
  -4   2  20        0.05        0.02      1.10 o 
  -3   2  20        2.92        1.49      1.00 o 
  -2   2  20        0.54        1.49      1.04 o 
  -1   2  20       11.41       11.28      1.65 o 
   0   2  20        0.01       -1.07      1.13 o 
   1   2  20        6.07        4.28      1.39 o 
   2   2  20       12.99       16.58      3.10 o 
  -7   1  21        0.85        0.88      1.23 o 
  -6   1  21        0.04       -1.03      1.03 o 
  -5   1  21        0.89        0.72      1.11 o 
  -4   1  21        4.33        5.48      1.26 o 
  -3   1  21        0.51        1.87      1.14 o 
  -2   1  21        2.34       -0.48      1.00 o 
  -1   1  21        3.44        1.45      1.07 o 
   0   1  21       10.75       12.60      2.11 o 
                                                 
